# Supplementary material for: Temperature-driven coordination of circadian transcriptional regulation
Source: PLoS Comput Biol. 2024 Apr 22;20(4):e1012029. doi: 10.1371/journal.pcbi.1012029 (PMC11108206; doi:10.1371/journal.pcbi.1012029)
Supplement: S1 Table — Harmonic regression phase, p value, and limorhyde p value of genes that were considered cycling in both experiments. (CSV) [file pcbi.1012029.s009.csv]

	symbol	harmonic.regression.pval.HC18.V1	harmonic.regression.pval.HC18.V2	harmonic.regression.phase.HC18.V1	harmonic.regression.phase.HC18.V2	harmonic.regression.pval.HC25.V1	harmonic.regression.pval.HC25.V2	harmonic.regression.phase.HC25.V1	harmonic.regression.phase.HC25.V2	V1.limorhyde.DC.pval	V2.limorhyde.DC.pval
FBgn0000057	adp	0.006300984	9.72E-05	1.055352944	23.64883427	0.016424383	0.030871945	3.994066685	1.047822853	0.182112846	0.229644688
FBgn0001092	Gapdh2	1.06E-05	0.00929051	7.207257374	8.252536868	0.009675139	6.56E-06	6.435877641	8.428612711	0.488839454	0.603017451
FBgn0001124	Got1	0.024431669	0.000970867	6.634546609	9.124628488	0.006228922	0.016100287	6.961179976	6.900784683	0.937824021	0.309130887
FBgn0003068	per	6.44E-05	0.003876974	12.46003946	12.23281451	4.84E-06	2.25E-07	15.83758231	15.57984453	0.003273909	0.003232444
FBgn0003074	Pgi	8.62E-05	0.004321175	6.624750776	7.913645832	0.011694787	0.000503689	7.255831277	7.632019954	0.635136736	0.923161937
FBgn0003231	ref(2)P	0.052776223	0.057548657	19.22107018	21.48939934	0.018550438	2.17E-05	15.00332841	13.56540848	0.085466856	8.21E-05
FBgn0004057	Zw	0.00013914	5.68E-05	8.069719218	8.109624304	0.000537525	1.87E-08	8.595065293	7.981507258	0.885415478	0.782260622
FBgn0004654	Pgd	0.007431676	0.025057175	8.382153432	9.794512138	0.021633058	2.86E-06	9.144901106	9.132396329	0.863326187	0.426238351
FBgn0004797	mdy	0.002962319	0.028223519	21.75393499	23.67518893	0.008266443	1.35E-05	23.08114002	22.69206431	0.63834928	0.42209633
FBgn0010352	Nc73EF	0.036305217	0.07131545	21.15431262	23.75444316	0.019584147	0.008582124	1.360056473	0.629122243	0.09287072	0.800785123
FBgn0010387	Dbi	0.022174317	0.001913187	7.510755653	8.634554359	0.011358518	0.001916485	11.63336836	10.35232825	0.059524331	0.412041634
FBgn0011296	l(2)efl	0.00647604	0.08904305	9.894507067	11.11922533	0.063926032	0.00047255	9.810010834	8.150082316	0.851336712	0.099786206
FBgn0014396	tim	1.92E-08	9.00E-09	12.89495215	12.59676759	5.28E-10	3.87E-14	17.40549261	16.99314991	1.27E-07	5.90E-09
FBgn0015569	alpha-Est10	0.009566758	0.057195936	12.31171615	12.40189381	0.036907557	0.001949867	11.06611572	11.34710587	0.718342535	0.655269856
FBgn0015663	Dot	0.000661931	0.002835668	18.08684297	18.59387542	0.000621298	2.67E-06	20.28183511	20.71947068	0.186707542	0.161361207
FBgn0016076	vri	1.12E-06	1.84E-07	11.32718125	11.02425193	3.17E-09	5.08E-11	15.44381706	14.88226259	7.04E-06	2.14E-07
FBgn0016694	Pdp1	0.009755919	0.00075288	13.35017648	10.96251195	9.71E-05	2.66E-07	16.11428669	15.03164885	0.083128918	0.000104739
FBgn0017578	Max	0.006919556	0.002045008	16.85420909	19.42108753	0.029681293	0.017575491	20.52190427	22.23484949	0.091768031	0.191393743
FBgn0020236	ATPCL	0.000107942	0.00102557	7.367163589	7.816021638	0.001664872	0.001301695	8.111527974	9.642119807	0.745127785	0.377269926
FBgn0020300	geko	2.29E-07	0.005021003	21.64535023	22.03840998	4.07E-09	2.98E-06	1.234567789	1.507869037	4.12E-05	0.003254778
FBgn0020621	Pkn	0.010788474	0.003782873	15.04572935	15.8572676	0.005896977	1.93E-06	20.71614209	21.05700421	0.003789196	0.000662488
FBgn0022160	Gpo-1	0.043705011	0.022413774	12.2842572	13.15350612	0.044292835	0.015099588	14.05276783	12.84458147	0.649116847	0.971715715
FBgn0023477	Taldo	0.045346564	0.013901791	6.360022532	8.809858768	0.08852054	2.54E-07	8.506819295	7.8543162	0.568822563	0.285961219
FBgn0023537	CG17896	0.000703172	0.001855793	2.106390871	1.927612664	0.003138988	3.96E-05	3.738606751	2.646034252	0.450723318	0.750729055
FBgn0025680	cry	2.25E-07	3.67E-10	4.024492027	3.778959536	0.000153737	2.84E-12	6.480877914	5.394096841	0.028813868	0.062832849
FBgn0025720	Ate1	0.009634911	0.018234746	21.95289452	22.62102751	0.00158509	0.000118998	4.170992067	4.573835419	0.001221461	0.000187509
FBgn0025814	Mgstl	0.026210383	0.088515314	5.435587599	7.533902597	0.015985389	6.44E-05	11.63205107	10.60765074	0.006057609	0.071752013
FBgn0026619	Taz	0.000821417	0.002004922	17.49275466	16.61390866	0.006908428	1.14E-05	20.55722577	21.03912226	0.078052013	0.004444881
FBgn0027348	bgm	4.75E-07	0.006120262	23.29483417	0.951859491	0.074220799	0.05032625	0.962207906	3.27772194	0.099939485	0.288097744
FBgn0029838	CG4666	0.004031686	0.021545343	9.872459783	9.257648803	0.061417554	0.015973901	11.55473257	9.132334283	0.499672495	0.996726622
FBgn0030484	GstT4	0.018971462	0.068852598	11.48977041	8.817258091	0.014913596	0.091727191	12.42693805	10.47623759	0.849753522	0.727773
FBgn0031011	CG8034	2.85E-05	0.00010888	15.40158078	14.26063866	0.000157318	5.35E-05	18.86777946	18.46484075	0.006501141	0.002179701
FBgn0031170	CG1718	0.038456	6.09E-05	1.35760682	0.925757708	5.55E-06	1.43E-06	4.427856848	4.821843137	0.034431043	0.000426229
FBgn0031373	CG15358	0.004851306	0.049864063	3.801199102	6.478241486	0.007771811	0.026048595	10.90717864	10.91773766	0.000363305	0.103041077
FBgn0031478	CG8814	0.001165888	0.022308551	11.16938893	9.29133318	0.034368805	0.009672691	9.336443041	7.586660296	0.412114035	0.610111043
FBgn0031939	CG13796	0.01410195	0.002346684	16.53622438	14.90521579	0.003537421	0.051439406	15.04282958	13.82558729	0.579378787	0.564387199
FBgn0032713	CG17323	4.58E-08	2.96E-06	4.00394754	3.553871078	1.35E-09	4.71E-08	3.310994006	3.88104643	0.593353675	0.884048297
FBgn0032783	CG10237	8.67E-06	0.008620416	8.397570084	9.760510657	0.069540552	0.000185977	8.733617029	9.833030185	0.307517127	0.887956606
FBgn0033079	Fmo-2	0.000997817	0.041366688	21.51327855	22.28511202	0.000249161	3.49E-06	2.33848256	1.534281435	0.000954192	0.012475869
FBgn0033203	CG2070	0.058305507	0.038389432	0.033806064	2.091449433	0.008181627	0.086081616	21.25807215	0.157163884	0.289484684	0.5254856
FBgn0033544	CG7220	0.021506583	0.010141131	12.12345718	12.87445311	0.011187443	0.051126334	10.10132988	11.64020901	0.460443577	0.593201716
FBgn0033820	CG4716	0.013707155	0.099847297	18.78367368	20.45332871	0.003219194	0.000590452	20.33519053	21.30443203	0.566898241	0.520034775
FBgn0033981	Cyp6a21	4.60E-05	0.00012455	22.53697872	23.28699915	0.000648175	1.20E-05	21.77013195	22.5274757	0.726844522	0.670510009
FBgn0034382	CG18609	0.000370642	0.026732842	18.57589874	16.9192313	0.00420967	0.011403117	19.89998865	17.07686587	0.526993764	0.976790989
FBgn0034909	CG4797	0.031749649	0.019750294	11.32453747	13.65576179	0.000982926	0.000256702	15.18171667	15.21774184	0.03916682	0.406110057
FBgn0035204	CG2277	0.028303098	0.000202754	1.095105548	0.379865023	6.25E-05	2.93E-09	3.088368831	2.09746454	0.232559659	0.069452519
FBgn0036549	CG10516	0.001974102	0.050479329	5.909219529	6.714071545	0.068086566	0.080357121	7.485703105	8.5182461	0.455039449	0.73081677
FBgn0037144	CG7458	0.089346857	0.098388807	0.170754412	21.93534467	0.078082723	0.010344135	1.471916807	23.45610976	0.829847846	0.616277846
FBgn0037186	CG11241	0.000124037	0.000665736	14.59090208	14.73230493	0.019022079	0.000365	16.21269401	16.67064478	0.32701402	0.301018673
FBgn0037354	CG12171	0.034862657	0.001329545	6.2142679	4.553940541	0.064149727	0.059592079	7.064467911	7.473474478	0.89236694	0.226290382
FBgn0037534	CG2781	0.004077071	0.005220199	10.53384748	9.624994141	0.004421517	4.77E-05	11.21663129	10.45356128	0.8886655	0.667028403
FBgn0037607	CG8036	0.000348246	0.002880835	7.199417841	8.627189845	0.019171	0.000129425	8.023906456	8.467310504	0.634522121	0.910169504
FBgn0037697	GstZ2	4.01E-05	0.000516535	0.791622958	1.188537961	2.24E-07	6.78E-07	0.717653752	1.337649455	0.889903585	0.886883057
FBgn0037913	fabp	9.94E-06	0.001226024	7.126407932	7.37651995	0.018728606	0.002847008	8.087633709	9.216821096	0.381180277	0.423146138
FBgn0037933	Ho	5.52E-05	0.058269881	18.89586478	20.24254009	0.080814743	0.008419267	20.21638746	21.94468728	0.280731453	0.595264333
FBgn0038032	CG10096	2.60E-06	0.070413637	21.475336	20.37085945	2.19E-05	1.10E-05	0.114631152	1.808969993	0.017934356	0.00062609
FBgn0038211	CG9649	0.009255173	0.082383796	22.91305168	23.4782606	0.015358026	9.04E-05	1.382798515	2.473661652	0.308015848	0.051092075
FBgn0038337	CG6125	0.037176194	0.084845421	21.08948377	22.97469364	0.006461696	0.070946452	1.128737171	1.176933476	0.062363632	0.490603407
FBgn0038360	CG9590	0.00476522	0.03836236	3.138243739	0.76151242	0.000638202	0.0005042	22.48385641	21.89840529	0.004452712	0.091012291
FBgn0038407	CG6126	0.000246592	0.017874983	12.06919202	10.70044692	0.035099912	0.000330619	11.34334833	8.591181713	0.568000338	0.237305668
FBgn0038422	CG14880	0.002394447	0.019500413	6.974264222	7.936575193	0.000517516	0.012455901	11.63438103	12.24400292	0.003283279	0.039374365
FBgn0038449	CG17562	0.000133192	2.45E-06	3.675231075	3.406385088	1.35E-07	4.42E-10	4.755721446	4.760702631	0.389614374	0.204949391
FBgn0038450	CG17560	8.92E-14	2.17E-05	2.779433055	3.355319517	1.26E-09	4.16E-09	4.922036856	5.238598386	0.003028658	0.091200439
FBgn0039325	CG10560	0.015945853	0.076093833	21.70294454	23.49539729	0.006487562	0.013681394	4.423471446	2.44779044	0.00123135	0.20231198
FBgn0039381	SppL	0.001976781	0.013104873	18.02538899	20.53527074	0.05794198	0.012808228	1.23126679	22.2941929	0.000995872	0.544810307
FBgn0039611	CG14528	0.000833647	0.017284143	16.44119906	17.97198114	0.002181695	1.07E-05	19.25495071	20.66751218	0.093529009	0.101822949
FBgn0039873	Smvt	0.005112236	0.006421863	20.95189471	23.69413605	0.000137768	0.045869478	3.777299883	1.363403396	3.27E-05	0.414190735
FBgn0040070	Trx-2	0.01269882	0.051403129	4.490502913	4.166878486	0.044645465	0.026865333	3.970184187	6.544294863	0.913717073	0.546290569
FBgn0040211	hgo	0.001230559	0.000355553	4.277938745	2.392083769	0.043332643	0.018476081	1.206765702	2.682966673	0.125308729	0.672616375
FBgn0044047	Ilp6	0.028137065	0.027097542	16.76954284	17.61748893	0.001477331	0.000380829	17.77394948	18.51361973	0.664798911	0.612110501
FBgn0051145	CG31145	0.016129164	0.081691963	9.181236665	11.27962897	0.018252878	0.007498376	18.0869624	16.63328341	0.000285361	0.015319933
FBgn0051157	CG31157	7.05E-05	0.097350577	21.02067165	23.45225846	3.98E-05	0.00014881	21.0225475	21.51484978	0.997799444	0.205131464
FBgn0085209	CG34180	9.52E-06	0.045806329	22.85108251	22.36965862	0.000493127	0.001803391	20.80873566	21.91376051	0.130143588	0.823055826
FBgn0086676	spin	0.004860087	0.015656762	12.1667134	12.66932432	0.003859424	0.000123641	16.68150963	14.82213652	0.012089483	0.174309199
FBgn0259938	cwo	0.004860161	0.022358457	12.69455927	10.35289455	0.034097152	0.000978183	15.13987909	14.45657165	0.33248159	0.012877081
FBgn0260945	Atg1	1.14E-06	0.003488265	19.02725368	20.98130032	0.000709213	8.22E-05	0.361151324	0.010686912	2.28E-05	0.031383778
FBgn0261477	slim	0.011324518	0.06003961	16.21377323	18.6880457	0.093934997	0.013140201	23.77600618	21.77941563	0.00527082	0.292880314
FBgn0261955	kdn	8.24E-09	0.016370574	0.495126642	0.753573967	0.000227892	3.35E-07	4.469768833	5.421582099	0.000175571	0.000588886
FBgn0263397	Ih	0.012413186	0.036996221	21.13446425	21.53673833	0.006849476	0.011046282	20.42890665	21.0218243	0.889255401	0.936967018
