# Supplementary material for: Temperature-driven coordination of circadian transcriptional regulation
Source: PLoS Comput Biol. 2024 Apr 22;20(4):e1012029. doi: 10.1371/journal.pcbi.1012029 (PMC11108206; doi:10.1371/journal.pcbi.1012029)
Supplement: S2 Table — Reactome pathways enriched by genes considered to be cycling under 25°C. (CSV) [file pcbi.1012029.s010.csv]

	ID	Description	GeneRatio	BgRatio	pvalue	p.adjust	qvalue	geneID	Count
R-DME-71336	R-DME-71336	Pentose phosphate pathway	6/181	11/3051	1.45E-05	0.006639505	0.005770835	Zw/Pgd/Taldo/CG8036/Rpi/Rpe	6
R-DME-71291	R-DME-71291	Metabolism of amino acids and derivatives	21/181	158/3051	0.000307952	0.047894135	0.041627972	Got1/Got2/ple/Nc73EF/Prosbeta1/Prosbeta2/CG17896/Prosbeta3/CG5599/CG13796/CG15093/Ctl1/Hpd/CG11241/GstZ2/Kyat/Smvt/CG17691/hgo/Prosbeta7/Prosalpha3	21
R-DME-382556	R-DME-382556	ABC-family proteins mediated transport	13/181	74/3051	0.000313034	0.047894135	0.041627972	Prosbeta1/Prosbeta2/Prosbeta3/ABCA/CG4822/CG9664/Pex3/CG5789/Ubi-p5E/Prosbeta7/Prosalpha3/Mrp4/eIF2gamma	13
R-DME-9711123	R-DME-9711123	Cellular response to chemical stress	14/181	94/3051	0.0010569	0.121279227	0.105411827	Prosbeta1/Prosbeta2/Prosbeta3/Surf1/Sod3/Skp2/fabp/Ho/Trx-2/Ubi-p5E/Prosbeta7/CG42496/Prosalpha3/Cyt-c-p	14
R-DME-382551	R-DME-382551	Transport of small molecules	30/181	291/3051	0.00146478	0.134466765	0.116873992	Est-6/Prosbeta1/Prosbeta2/Prosbeta3/CAH1/ABCA/CG4822/CG9664/CG13796/CG4797/CG3776/Ctl1/Pex3/CG7458/CAH7/Ho/CG6126/CG5789/Smvt/frc/CG31321/Ubi-p5E/Prosbeta7/Ndae1/Prosalpha3/nemy/Mrp4/hts/eIF2gamma/Fatp1	30
R-DME-5628897	R-DME-5628897	TP53 Regulates Metabolic Genes	9/181	50/3051	0.00224618	0.134622081	0.117008987	Pgi/Zw/CG14812/Surf1/CG14977/Trx-2/Rheb/CG42496/Cyt-c-p	9
R-DME-211859	R-DME-211859	Biological oxidations	10/181	62/3051	0.003035858	0.134622081	0.117008987	Est-6/Fdh/Mgstl/GstT4/Cyp4aa1/Jheh2/UGP/GstZ2/frc/Gclm	10
R-DME-432626	R-DME-432626	Circadian Clock pathway	10/181	62/3051	0.003035858	0.134622081	0.117008987	per/tim/vri/Pdp1/Prosbeta2/cry/Prosbeta3/Prosbeta7/cwo/Pp2A-29B	10
R-DME-9707564	R-DME-9707564	Cytoprotection by HMOX1	12/181	83/3051	0.003109382	0.134622081	0.117008987	Prosbeta1/Prosbeta2/Prosbeta3/Surf1/Skp2/fabp/Ho/Ubi-p5E/Prosbeta7/CG42496/Prosalpha3/Cyt-c-p	12
R-DME-9663891	R-DME-9663891	Selective autophagy	7/181	34/3051	0.00315302	0.134622081	0.117008987	ref(2)P/Marf/CG5789/Ubi-p5E/Plp/Atg1/Mrp4	7
R-DME-8979227	R-DME-8979227	Triglyceride metabolism	4/181	12/3051	0.004070559	0.134622081	0.117008987	mdy/Gpo1/dob/fabp	4
R-DME-75876	R-DME-75876	Synthesis of very long-chain fatty acyl-CoAs	5/181	19/3051	0.00408637	0.134622081	0.117008987	bgm/CG18609/ELOVL/CG8534/CG9458	5
R-DME-1632852	R-DME-1632852	Macroautophagy	11/181	75/3051	0.00410612	0.134622081	0.117008987	ref(2)P/CG14812/Marf/CG14977/Atg18a/CG5789/Rheb/Ubi-p5E/Plp/Atg1/Mrp4	11
R-DME-9612973	R-DME-9612973	Autophagy	11/181	75/3051	0.00410612	0.134622081	0.117008987	ref(2)P/CG14812/Marf/CG14977/Atg18a/CG5789/Rheb/Ubi-p5E/Plp/Atg1/Mrp4	11
R-DME-556833	R-DME-556833	Metabolism of lipids	28/181	288/3051	0.005058076	0.154777123	0.134527072	Est-6/mdy/Hmgs/ATPCL/Gpo1/Mgstl/Taz/nes/bgm/CG33090/Spn27A/dob/CG8814/Cyp4aa1/CG18609/CG3376/CG9149/Ctl1/CG7458/ELOVL/CG8534/CG9458/fabp/CG6126/CG13833/PMP34/spin/Fatp1	28
R-DME-5365859	R-DME-5365859	RA biosynthesis pathway	4/181	13/3051	0.005610486	0.16095082	0.139893042	Fdh/fabp/CG7675/CG13833	4
R-DME-9707587	R-DME-9707587	Regulation of HMOX1 expression and activity	8/181	48/3051	0.00639724	0.164324388	0.142825233	Prosbeta1/Prosbeta2/Prosbeta3/Skp2/Ho/Ubi-p5E/Prosbeta7/Prosalpha3	8
R-DME-71387	R-DME-71387	Metabolism of carbohydrates	13/181	102/3051	0.006444094	0.164324388	0.142825233	Got1/Got2/Pfk/Pgi/Zw/Pgd/Taldo/CG16799/UGP/CG8036/frc/Rpi/Rpe	13
R-DME-75105	R-DME-75105	Fatty acyl-CoA biosynthesis	6/181	30/3051	0.007207492	0.174117825	0.15133736	ATPCL/bgm/CG18609/ELOVL/CG8534/CG9458	6
R-DME-156580	R-DME-156580	Phase II - Conjugation of compounds	6/181	31/3051	0.008506967	0.195234883	0.169691596	Mgstl/GstT4/UGP/GstZ2/frc/Gclm	6
R-DME-6807070	R-DME-6807070	PTEN Regulation	10/181	72/3051	0.00903596	0.19750026	0.171660586	Prosbeta1/Prosbeta2/CG14812/Prosbeta3/CG14977/Rheb/Ubi-p5E/Prosbeta7/Diap1/Prosalpha3	10
R-DME-2046105	R-DME-2046105	Linoleic acid (LA) metabolism	4/181	15/3051	0.00975535	0.203520161	0.176892882	CG18609/ELOVL/CG8534/CG9458	4
R-DME-5632684	R-DME-5632684	Hedgehog 'on' state	8/181	52/3051	0.010416053	0.203520161	0.176892882	numb/Prosbeta1/Prosbeta2/Prosbeta3/CG11275/Ubi-p5E/Prosbeta7/Prosalpha3	8
R-DME-8978868	R-DME-8978868	Fatty acid metabolism	12/181	97/3051	0.011036347	0.203520161	0.176892882	ATPCL/Mgstl/bgm/CG8814/CG18609/CG7458/ELOVL/CG8534/CG9458/CG6126/PMP34/Fatp1	12
R-DME-8854050	R-DME-8854050	FBXL7 down-regulates AURKA during mitotic entry and in early mitosis	7/181	43/3051	0.012022857	0.203520161	0.176892882	Prosbeta1/Prosbeta2/Prosbeta3/Skp2/Ubi-p5E/Prosbeta7/Prosalpha3	7
R-DME-8939902	R-DME-8939902	Regulation of RUNX2 expression and activity	7/181	43/3051	0.012022857	0.203520161	0.176892882	Prosbeta1/Prosbeta2/Prosbeta3/Skp2/Ubi-p5E/Prosbeta7/Prosalpha3	7
R-DME-1369062	R-DME-1369062	ABC transporters in lipid homeostasis	4/181	16/3051	0.012415173	0.203520161	0.176892882	ABCA/CG4822/CG9664/Pex3	4
R-DME-70895	R-DME-70895	Branched-chain amino acid catabolism	4/181	16/3051	0.012415173	0.203520161	0.176892882	CG17896/CG5599/CG15093/CG17691	4
R-DME-195253	R-DME-195253	Degradation of beta-catenin by the destruction complex	8/181	54/3051	0.013015602	0.206005558	0.179053105	Prosbeta1/Prosbeta2/Prosbeta3/trbd/Ubi-p5E/Prosbeta7/Pp2A-29B/Prosalpha3	8
R-DME-187577	R-DME-187577	SCF(Skp2)-mediated degradation of p27/p21	7/181	44/3051	0.013600799	0.208092221	0.180866762	Prosbeta1/Prosbeta2/Prosbeta3/Skp2/Ubi-p5E/Prosbeta7/Prosalpha3	7
R-DME-5610780	R-DME-5610780	Degradation of GLI1 by the proteasome	7/181	45/3051	0.015322164	0.222297783	0.19321376	numb/Prosbeta1/Prosbeta2/Prosbeta3/Ubi-p5E/Prosbeta7/Prosalpha3	7
R-DME-5205647	R-DME-5205647	Mitophagy	4/181	17/3051	0.015497885	0.222297783	0.19321376	ref(2)P/Marf/Ubi-p5E/Atg1	4
R-DME-389661	R-DME-389661	Glyoxylate metabolism and glycine degradation	5/181	26/3051	0.016493719	0.229412635	0.199397749	Got2/Nc73EF/CG5599/CG11241/CG17691	5
R-DME-2046104	R-DME-2046104	alpha-linolenic (omega3) and linoleic (omega6) acid metabolism	4/181	18/3051	0.019022798	0.242248357	0.210554128	CG18609/ELOVL/CG8534/CG9458	4
R-DME-2046106	R-DME-2046106	alpha-linolenic acid (ALA) metabolism	4/181	18/3051	0.019022798	0.242248357	0.210554128	CG18609/ELOVL/CG8534/CG9458	4
R-DME-68949	R-DME-68949	Orc1 removal from chromatin	7/181	47/3051	0.019220688	0.242248357	0.210554128	Prosbeta1/Prosbeta2/Prosbeta3/Skp2/Ubi-p5E/Prosbeta7/Prosalpha3	7
R-DME-69275	R-DME-69275	G2/M Transition	8/181	59/3051	0.021555253	0.242248357	0.210554128	Prosbeta1/Prosbeta2/Prosbeta3/Skp2/Ubi-p5E/Prosbeta7/Pp2A-29B/Prosalpha3	8
R-DME-9609507	R-DME-9609507	Protein localization	9/181	71/3051	0.022810483	0.242248357	0.210554128	Taz/CG8814/CG3589/Pex10/Pex3/Ho/PMP34/Ubi-p5E/Fatp1	9
R-DME-156590	R-DME-156590	Glutathione conjugation	4/181	19/3051	0.023005845	0.242248357	0.210554128	Mgstl/GstT4/GstZ2/Gclm	4
R-DME-9646399	R-DME-9646399	Aggrephagy	4/181	19/3051	0.023005845	0.242248357	0.210554128	CG5789/Ubi-p5E/Plp/Mrp4	4
R-DME-5205685	R-DME-5205685	PINK1-PRKN Mediated Mitophagy	3/181	11/3051	0.023788985	0.242248357	0.210554128	ref(2)P/Marf/Ubi-p5E	3
R-DME-432395	R-DME-432395	Degradation of TIM	6/181	39/3051	0.025455223	0.242248357	0.210554128	per/tim/Prosbeta2/cry/Prosbeta3/Prosbeta7	6
R-DME-453274	R-DME-453274	Mitotic G2-G2/M phases	8/181	61/3051	0.025886013	0.242248357	0.210554128	Prosbeta1/Prosbeta2/Prosbeta3/Skp2/Ubi-p5E/Prosbeta7/Pp2A-29B/Prosalpha3	8
R-DME-69202	R-DME-69202	Cyclin E associated events during G1/S transition	7/181	50/3051	0.026297589	0.242248357	0.210554128	Prosbeta1/Prosbeta2/Prosbeta3/Skp2/Ubi-p5E/Prosbeta7/Prosalpha3	7
R-DME-432553	R-DME-432553	Phosphorylation of PER and TIM	4/181	20/3051	0.027459597	0.242248357	0.210554128	per/tim/cry/Pp2A-29B	4
R-DME-68827	R-DME-68827	CDT1 association with the CDC6:ORC:origin complex	6/181	40/3051	0.028520946	0.242248357	0.210554128	Prosbeta1/Prosbeta2/Prosbeta3/Ubi-p5E/Prosbeta7/Prosalpha3	6
R-DME-69601	R-DME-69601	Ubiquitin Mediated Degradation of Phosphorylated Cdc25A	6/181	40/3051	0.028520946	0.242248357	0.210554128	Prosbeta1/Prosbeta2/Prosbeta3/Ubi-p5E/Prosbeta7/Prosalpha3	6
R-DME-69610	R-DME-69610	p53-Independent DNA Damage Response	6/181	40/3051	0.028520946	0.242248357	0.210554128	Prosbeta1/Prosbeta2/Prosbeta3/Ubi-p5E/Prosbeta7/Prosalpha3	6
R-DME-69613	R-DME-69613	p53-Independent G1/S DNA damage checkpoint	6/181	40/3051	0.028520946	0.242248357	0.210554128	Prosbeta1/Prosbeta2/Prosbeta3/Ubi-p5E/Prosbeta7/Prosalpha3	6
R-DME-75815	R-DME-75815	Ubiquitin-dependent degradation of Cyclin D	6/181	40/3051	0.028520946	0.242248357	0.210554128	Prosbeta1/Prosbeta2/Prosbeta3/Ubi-p5E/Prosbeta7/Prosalpha3	6
R-DME-174178	R-DME-174178	APC/C:Cdh1 mediated degradation of Cdc20 and other APC/C:Cdh1 targeted proteins in late mitosis/early G1	7/181	51/3051	0.029006296	0.242248357	0.210554128	Prosbeta1/Prosbeta2/Prosbeta3/Skp2/Ubi-p5E/Prosbeta7/Prosalpha3	7
R-DME-69656	R-DME-69656	Cyclin A:Cdk2-associated events at S phase entry	7/181	51/3051	0.029006296	0.242248357	0.210554128	Prosbeta1/Prosbeta2/Prosbeta3/Skp2/Ubi-p5E/Prosbeta7/Prosalpha3	7
R-DME-8948751	R-DME-8948751	Regulation of PTEN stability and activity	7/181	51/3051	0.029006296	0.242248357	0.210554128	Prosbeta1/Prosbeta2/Prosbeta3/Ubi-p5E/Prosbeta7/Diap1/Prosalpha3	7
R-DME-3299685	R-DME-3299685	Detoxification of Reactive Oxygen Species	3/181	12/3051	0.030361793	0.242248357	0.210554128	Sod3/Trx-2/Cyt-c-p	3
R-DME-8956321	R-DME-8956321	Nucleotide salvage	3/181	12/3051	0.030361793	0.242248357	0.210554128	Ady43A/AMPdeam/Uck	3
R-DME-8951664	R-DME-8951664	Neddylation	12/181	112/3051	0.031429713	0.242248357	0.210554128	adp/kel/Prosbeta1/Prosbeta2/Prosbeta3/CG10516/Skp2/CG6966/Ubi-p5E/Prosbeta7/Prosalpha3/Uba3	12
R-DME-4608870	R-DME-4608870	Asymmetric localization of PCP proteins	6/181	41/3051	0.031820994	0.242248357	0.210554128	Prosbeta1/Prosbeta2/Prosbeta3/Ubi-p5E/Prosbeta7/Prosalpha3	6
R-DME-4641257	R-DME-4641257	Degradation of AXIN	6/181	41/3051	0.031820994	0.242248357	0.210554128	Prosbeta1/Prosbeta2/Prosbeta3/Ubi-p5E/Prosbeta7/Prosalpha3	6
R-DME-4641258	R-DME-4641258	Degradation of DVL	6/181	41/3051	0.031820994	0.242248357	0.210554128	Prosbeta1/Prosbeta2/Prosbeta3/Ubi-p5E/Prosbeta7/Prosalpha3	6
R-DME-8878166	R-DME-8878166	Transcriptional regulation by RUNX2	7/181	52/3051	0.031898112	0.242248357	0.210554128	Prosbeta1/Prosbeta2/Prosbeta3/Skp2/Ubi-p5E/Prosbeta7/Prosalpha3	7
R-DME-5362517	R-DME-5362517	Signaling by Retinoic Acid	4/181	21/3051	0.032393324	0.242248357	0.210554128	Fdh/fabp/CG7675/CG13833	4
R-DME-69206	R-DME-69206	G1/S Transition	8/181	64/3051	0.033468794	0.242248357	0.210554128	Prosbeta1/Prosbeta2/Prosbeta3/Skp2/Ubi-p5E/Prosbeta7/Pp2A-29B/Prosalpha3	8
R-DME-5610787	R-DME-5610787	Hedgehog 'off' state	7/181	53/3051	0.034977455	0.242248357	0.210554128	numb/Prosbeta1/Prosbeta2/Prosbeta3/Ubi-p5E/Prosbeta7/Prosalpha3	7
R-DME-5607761	R-DME-5607761	Dectin-1 mediated noncanonical NF-kB signaling	6/181	42/3051	0.035360871	0.242248357	0.210554128	Prosbeta1/Prosbeta2/Prosbeta3/Ubi-p5E/Prosbeta7/Prosalpha3	6
R-DME-5668541	R-DME-5668541	TNFR2 non-canonical NF-kB pathway	6/181	42/3051	0.035360871	0.242248357	0.210554128	Prosbeta1/Prosbeta2/Prosbeta3/Ubi-p5E/Prosbeta7/Prosalpha3	6
R-DME-5676590	R-DME-5676590	NIK-->noncanonical NF-kB signaling	6/181	42/3051	0.035360871	0.242248357	0.210554128	Prosbeta1/Prosbeta2/Prosbeta3/Ubi-p5E/Prosbeta7/Prosalpha3	6
R-DME-8932339	R-DME-8932339	ROS sensing by NFE2L2	6/181	42/3051	0.035360871	0.242248357	0.210554128	Prosbeta1/Prosbeta2/Prosbeta3/Ubi-p5E/Prosbeta7/Prosalpha3	6
R-DME-2161522	R-DME-2161522	Abacavir transport and metabolism	3/181	13/3051	0.037787185	0.249552015	0.216902222	Fdh/CG7458/CG6126	3
R-DME-499943	R-DME-499943	Interconversion of nucleotide di- and triphosphates	3/181	13/3051	0.037787185	0.249552015	0.216902222	Trx-2/Adk3/Adk2	3
R-DME-450408	R-DME-450408	AUF1 (hnRNP D0) binds and destabilizes mRNA	6/181	43/3051	0.039145414	0.249552015	0.216902222	Prosbeta1/Prosbeta2/Prosbeta3/Ubi-p5E/Prosbeta7/Prosalpha3	6
R-DME-68867	R-DME-68867	Assembly of the pre-replicative complex	6/181	43/3051	0.039145414	0.249552015	0.216902222	Prosbeta1/Prosbeta2/Prosbeta3/Ubi-p5E/Prosbeta7/Prosalpha3	6
R-DME-8941858	R-DME-8941858	Regulation of RUNX3 expression and activity	6/181	43/3051	0.039145414	0.249552015	0.216902222	Prosbeta1/Prosbeta2/Prosbeta3/Ubi-p5E/Prosbeta7/Prosalpha3	6
R-DME-1483206	R-DME-1483206	Glycerophospholipid biosynthesis	7/181	55/3051	0.041714508	0.262287109	0.227971137	Est-6/mdy/Gpo1/Taz/nes/dob/Ctl1	7
R-DME-69615	R-DME-69615	G1/S DNA Damage Checkpoints	6/181	44/3051	0.043178774	0.267825101	0.232784574	Prosbeta1/Prosbeta2/Prosbeta3/Ubi-p5E/Prosbeta7/Prosalpha3	6
R-DME-5358351	R-DME-5358351	Signaling by Hedgehog	8/181	68/3051	0.045757259	0.270977618	0.235524635	numb/Prosbeta1/Prosbeta2/Prosbeta3/CG11275/Ubi-p5E/Prosbeta7/Prosalpha3	8
R-DME-197264	R-DME-197264	Nicotinamide salvaging	3/181	14/3051	0.046048484	0.270977618	0.235524635	Naprt/CG7458/CG6126	3
R-DME-6806667	R-DME-6806667	Metabolism of fat-soluble vitamins	3/181	14/3051	0.046048484	0.270977618	0.235524635	CG10237/fabp/pinta	3
R-DME-9603798	R-DME-9603798	Class I peroxisomal membrane protein import	3/181	14/3051	0.046048484	0.270977618	0.235524635	CG8814/Pex3/PMP34	3
R-DME-174143	R-DME-174143	APC/C-mediated degradation of cell cycle proteins	7/181	57/3051	0.049245028	0.282543349	0.24557718	Prosbeta1/Prosbeta2/Prosbeta3/Skp2/Ubi-p5E/Prosbeta7/Prosalpha3	7
R-DME-453276	R-DME-453276	Regulation of mitotic cell cycle	7/181	57/3051	0.049245028	0.282543349	0.24557718	Prosbeta1/Prosbeta2/Prosbeta3/Skp2/Ubi-p5E/Prosbeta7/Prosalpha3	7
R-DME-5358346	R-DME-5358346	Hedgehog ligand biogenesis	6/181	46/3051	0.05200506	0.287899103	0.250232221	Prosbeta1/Prosbeta2/Prosbeta3/Ubi-p5E/Prosbeta7/Prosalpha3	6
R-DME-5610785	R-DME-5610785	GLI3 is processed to GLI3R by the proteasome	6/181	46/3051	0.05200506	0.287899103	0.250232221	Prosbeta1/Prosbeta2/Prosbeta3/Ubi-p5E/Prosbeta7/Prosalpha3	6
R-DME-1236978	R-DME-1236978	Cross-presentation of soluble exogenous antigens (endosomes)	5/181	35/3051	0.053033444	0.287899103	0.250232221	Prosbeta1/Prosbeta2/Prosbeta3/Prosbeta7/Prosalpha3	5
R-DME-2022377	R-DME-2022377	Metabolism of Angiotensinogen to Angiotensins	5/181	35/3051	0.053033444	0.287899103	0.250232221	Est-6/Nepl21/Nepl12/Nep7/Nepl18	5
R-DME-69052	R-DME-69052	Switching of origins to a post-replicative state	7/181	58/3051	0.053314649	0.287899103	0.250232221	Prosbeta1/Prosbeta2/Prosbeta3/Skp2/Ubi-p5E/Prosbeta7/Prosalpha3	7
R-DME-112311	R-DME-112311	Neurotransmitter clearance	3/181	15/3051	0.055121768	0.293987992	0.255524478	Est-6/CG7458/CG6126	3
R-DME-201681	R-DME-201681	TCF dependent signaling in response to WNT	8/181	71/3051	0.056706502	0.293987992	0.255524478	ash2/Prosbeta1/Prosbeta2/Prosbeta3/Ubi-p5E/Prosbeta7/Diap1/Prosalpha3	8
R-DME-1234176	R-DME-1234176	Oxygen-dependent proline hydroxylation of Hypoxia-inducible Factor Alpha	6/181	47/3051	0.056802773	0.293987992	0.255524478	Prosbeta1/Prosbeta2/Prosbeta3/Ubi-p5E/Prosbeta7/Prosalpha3	6
R-DME-70326	R-DME-70326	Glucose metabolism	4/181	25/3051	0.057004208	0.293987992	0.255524478	Got1/Got2/Pfk/Pgi	4
R-DME-5252538	R-DME-5252538	Drosophila signaling pathways	14/181	150/3051	0.058098398	0.296301831	0.25753559	per/tim/vri/Pdp1/Prosbeta2/cry/Prosbeta3/Spn27A/Rheb/Ilp6/Prosbeta7/cwo/Pp2A-29B/Diap1	14
R-DME-1234174	R-DME-1234174	Cellular response to hypoxia	6/181	48/3051	0.061858875	0.302055571	0.262536548	Prosbeta1/Prosbeta2/Prosbeta3/Ubi-p5E/Prosbeta7/Prosalpha3	6
R-DME-174154	R-DME-174154	APC/C:Cdc20 mediated degradation of Securin	6/181	48/3051	0.061858875	0.302055571	0.262536548	Prosbeta1/Prosbeta2/Prosbeta3/Ubi-p5E/Prosbeta7/Prosalpha3	6
R-DME-2467813	R-DME-2467813	Separation of Sister Chromatids	6/181	48/3051	0.061858875	0.302055571	0.262536548	Prosbeta1/Prosbeta2/Prosbeta3/Ubi-p5E/Prosbeta7/Prosalpha3	6
R-DME-8939236	R-DME-8939236	RUNX1 regulates transcription of genes involved in differentiation of HSCs	6/181	48/3051	0.061858875	0.302055571	0.262536548	Prosbeta1/Prosbeta2/Prosbeta3/Ubi-p5E/Prosbeta7/Prosalpha3	6
R-DME-1236975	R-DME-1236975	Antigen processing-Cross presentation	5/181	37/3051	0.064802829	0.310119674	0.269545594	Prosbeta1/Prosbeta2/Prosbeta3/Prosbeta7/Prosalpha3	5
R-DME-69239	R-DME-69239	Synthesis of DNA	8/181	73/3051	0.064861631	0.310119674	0.269545594	Prosbeta1/Prosbeta2/Prosbeta3/Skp2/Ubi-p5E/Prosbeta7/Prosalpha3/Psf2	8
R-DME-174084	R-DME-174084	Autodegradation of Cdh1 by Cdh1:APC/C	6/181	49/3051	0.067173991	0.317864554	0.276277184	Prosbeta1/Prosbeta2/Prosbeta3/Ubi-p5E/Prosbeta7/Prosalpha3	6
R-DME-350562	R-DME-350562	Regulation of ornithine decarboxylase (ODC)	5/181	38/3051	0.071194518	0.330607454	0.287352884	Prosbeta1/Prosbeta2/Prosbeta3/Prosbeta7/Prosalpha3	5
R-DME-15869	R-DME-15869	Metabolism of nucleotides	6/181	50/3051	0.072748045	0.330607454	0.287352884	Ady43A/Trx-2/Adk3/AMPdeam/Uck/Adk2	6
R-DME-4086400	R-DME-4086400	PCP/CE pathway	6/181	50/3051	0.072748045	0.330607454	0.287352884	Prosbeta1/Prosbeta2/Prosbeta3/Ubi-p5E/Prosbeta7/Prosalpha3	6
R-DME-9020702	R-DME-9020702	Interleukin-1 signaling	6/181	50/3051	0.072748045	0.330607454	0.287352884	Prosbeta1/Prosbeta2/Prosbeta3/Ubi-p5E/Prosbeta7/Prosalpha3	6
R-DME-1257604	R-DME-1257604	PIP3 activates AKT signaling	10/181	101/3051	0.07364499	0.330902274	0.287609132	Prosbeta1/Prosbeta2/CG14812/Prosbeta3/CG14977/Rheb/Ubi-p5E/Prosbeta7/Diap1/Prosalpha3	10
R-DME-380972	R-DME-380972	Energy dependent regulation of mTOR by LKB1-AMPK	3/181	17/3051	0.075579832	0.330902274	0.287609132	CG14812/CG14977/Rheb	3
R-DME-390918	R-DME-390918	Peroxisomal lipid metabolism	3/181	17/3051	0.075579832	0.330902274	0.287609132	CG8814/PMP34/Fatp1	3
R-DME-2871837	R-DME-2871837	FCERI mediated NF-kB activation	5/181	39/3051	0.077920885	0.330902274	0.287609132	Prosbeta1/Prosbeta2/Prosbeta3/Prosbeta7/Prosalpha3	5
R-DME-174184	R-DME-174184	Cdc20:Phospho-APC/C mediated degradation of Cyclin A	6/181	51/3051	0.078580279	0.330902274	0.287609132	Prosbeta1/Prosbeta2/Prosbeta3/Ubi-p5E/Prosbeta7/Prosalpha3	6
R-DME-179419	R-DME-179419	APC:Cdc20 mediated degradation of cell cycle proteins prior to satisfation of the cell cycle checkpoint	6/181	51/3051	0.078580279	0.330902274	0.287609132	Prosbeta1/Prosbeta2/Prosbeta3/Ubi-p5E/Prosbeta7/Prosalpha3	6
R-DME-69002	R-DME-69002	DNA Replication Pre-Initiation	6/181	51/3051	0.078580279	0.330902274	0.287609132	Prosbeta1/Prosbeta2/Prosbeta3/Ubi-p5E/Prosbeta7/Prosalpha3	6
R-DME-69017	R-DME-69017	CDK-mediated phosphorylation and removal of Cdc6	6/181	51/3051	0.078580279	0.330902274	0.287609132	Prosbeta1/Prosbeta2/Prosbeta3/Ubi-p5E/Prosbeta7/Prosalpha3	6
R-DME-69306	R-DME-69306	DNA Replication	8/181	77/3051	0.083264556	0.340598224	0.296036525	Prosbeta1/Prosbeta2/Prosbeta3/Skp2/Ubi-p5E/Prosbeta7/Prosalpha3/Psf2	8
R-DME-176409	R-DME-176409	APC/C:Cdc20 mediated degradation of mitotic proteins	6/181	52/3051	0.084669257	0.340598224	0.296036525	Prosbeta1/Prosbeta2/Prosbeta3/Ubi-p5E/Prosbeta7/Prosalpha3	6
R-DME-176814	R-DME-176814	Activation of APC/C and APC/C:Cdc20 mediated degradation of mitotic proteins	6/181	52/3051	0.084669257	0.340598224	0.296036525	Prosbeta1/Prosbeta2/Prosbeta3/Ubi-p5E/Prosbeta7/Prosalpha3	6
R-DME-1169091	R-DME-1169091	Activation of NF-kappaB in B cells	5/181	40/3051	0.084978019	0.340598224	0.296036525	Prosbeta1/Prosbeta2/Prosbeta3/Prosbeta7/Prosalpha3	5
R-DME-2262752	R-DME-2262752	Cellular responses to stress	22/181	275/3051	0.086378511	0.340598224	0.296036525	Prosbeta1/l(2)efl/Prosbeta2/CG14812/Prosbeta3/Surf1/Fkbp59/Sod3/CG14977/Skp2/fabp/Ho/Nup37/Trx-2/Rheb/CG31321/Ubi-p5E/Prosbeta7/CG42496/Prosalpha3/eIF2gamma/Cyt-c-p	22
R-DME-8953897	R-DME-8953897	Cellular responses to stimuli	22/181	275/3051	0.086378511	0.340598224	0.296036525	Prosbeta1/l(2)efl/Prosbeta2/CG14812/Prosbeta3/Surf1/Fkbp59/Sod3/CG14977/Skp2/fabp/Ho/Nup37/Trx-2/Rheb/CG31321/Ubi-p5E/Prosbeta7/CG42496/Prosalpha3/eIF2gamma/Cyt-c-p	22
R-DME-70263	R-DME-70263	Gluconeogenesis	3/181	18/3051	0.086891239	0.340598224	0.296036525	Got1/Got2/Pgi	3
R-DME-8866654	R-DME-8866654	E3 ubiquitin ligases ubiquitinate target proteins	3/181	18/3051	0.086891239	0.340598224	0.296036525	Rtf1/Pex10/Ubi-p5E	3
R-DME-2555396	R-DME-2555396	Mitotic Metaphase and Anaphase	8/181	78/3051	0.088303243	0.340598224	0.296036525	Prosbeta1/Prosbeta2/Prosbeta3/Nup37/Ubi-p5E/Prosbeta7/Pp2A-29B/Prosalpha3	8
R-DME-68882	R-DME-68882	Mitotic Anaphase	8/181	78/3051	0.088303243	0.340598224	0.296036525	Prosbeta1/Prosbeta2/Prosbeta3/Nup37/Ubi-p5E/Prosbeta7/Pp2A-29B/Prosalpha3	8
R-DME-202403	R-DME-202403	TCR signaling	5/181	41/3051	0.092360939	0.348976549	0.303318684	Prosbeta1/Prosbeta2/Prosbeta3/Prosbeta7/Prosalpha3	5
R-DME-202424	R-DME-202424	Downstream TCR signaling	5/181	41/3051	0.092360939	0.348976549	0.303318684	Prosbeta1/Prosbeta2/Prosbeta3/Prosbeta7/Prosalpha3	5
R-DME-453279	R-DME-453279	Mitotic G1 phase and G1/S transition	8/181	79/3051	0.093516592	0.348976549	0.303318684	Prosbeta1/Prosbeta2/Prosbeta3/Skp2/Ubi-p5E/Prosbeta7/Pp2A-29B/Prosalpha3	8
R-DME-8878171	R-DME-8878171	Transcriptional regulation by RUNX1	8/181	79/3051	0.093516592	0.348976549	0.303318684	ash2/Prosbeta1/Cp1/Prosbeta2/Prosbeta3/Ubi-p5E/Prosbeta7/Prosalpha3	8
R-DME-8878159	R-DME-8878159	Transcriptional regulation by RUNX3	6/181	54/3051	0.097608456	0.351792367	0.305766098	Prosbeta1/Prosbeta2/Prosbeta3/Ubi-p5E/Prosbeta7/Prosalpha3	6
R-DME-211945	R-DME-211945	Phase I - Functionalization of compounds	4/181	30/3051	0.098459085	0.351792367	0.305766098	Est-6/Fdh/Cyp4aa1/Jheh2	4
R-DME-166208	R-DME-166208	mTORC1-mediated signalling	3/181	19/3051	0.09886975	0.351792367	0.305766098	CG14812/CG14977/Rheb	3
R-DME-196807	R-DME-196807	Nicotinate metabolism	3/181	19/3051	0.09886975	0.351792367	0.305766098	Naprt/CG7458/CG6126	3
R-DME-442660	R-DME-442660	Na+/Cl- dependent neurotransmitter transporters	3/181	19/3051	0.09886975	0.351792367	0.305766098	CG13796/CG7458/CG6126	3
R-DME-9013407	R-DME-9013407	RHOH GTPase cycle	3/181	19/3051	0.09886975	0.351792367	0.305766098	CG5599/Nipsnap/Ndae1	3
R-DME-5607764	R-DME-5607764	CLEC7A (Dectin-1) signaling	6/181	55/3051	0.104452613	0.368798073	0.320546886	Prosbeta1/Prosbeta2/Prosbeta3/Ubi-p5E/Prosbeta7/Prosalpha3	6
R-DME-168249	R-DME-168249	Innate Immune System	31/181	419/3051	0.10657438	0.373417103	0.324561592	Pfk/Pgi/mdy/Prosbeta1/Cp1/ATPCL/Prosbeta2/Mgstl/Prosbeta3/Nepl21/cyp33/Spn27A/CG11444/ABCA/CG15358/Naprt/CG16799/CG3529/Nepl12/fabp/Ho/Nep7/Nepl18/Trx-2/AMPdeam/Idgf5/Ubi-p5E/Prosbeta7/Pp2A-29B/Prosalpha3/Fatp1	31
R-DME-351202	R-DME-351202	Metabolism of polyamines	5/181	43/3051	0.108079209	0.37475445	0.325723969	Prosbeta1/Prosbeta2/Prosbeta3/Prosbeta7/Prosalpha3	5
R-DME-71403	R-DME-71403	Citric acid cycle (TCA cycle)	3/181	20/3051	0.111471542	0.37475445	0.325723969	Nc73EF/CG5793/kdn	3
R-DME-8943724	R-DME-8943724	Regulation of PTEN gene transcription	3/181	20/3051	0.111471542	0.37475445	0.325723969	CG14812/CG14977/Rheb	3
R-DME-446652	R-DME-446652	Interleukin-1 family signaling	6/181	56/3051	0.111541433	0.37475445	0.325723969	Prosbeta1/Prosbeta2/Prosbeta3/Ubi-p5E/Prosbeta7/Prosalpha3	6
R-DME-110526	R-DME-110526	Insulin receptor mediated signaling	2/181	10/3051	0.115120648	0.37475445	0.325723969	Rheb/Ilp6	2
R-DME-209776	R-DME-209776	Metabolism of amine-derived hormones	2/181	10/3051	0.115120648	0.37475445	0.325723969	ple/Smvt	2
R-DME-2161517	R-DME-2161517	Abacavir transmembrane transport	2/181	10/3051	0.115120648	0.37475445	0.325723969	CG7458/CG6126	2
R-DME-2453902	R-DME-2453902	The canonical retinoid cycle in rods (twilight vision)	2/181	10/3051	0.115120648	0.37475445	0.325723969	fabp/CG13833	2
R-DME-561048	R-DME-561048	Organic anion transport	2/181	10/3051	0.115120648	0.37475445	0.325723969	CG7458/CG6126	2
R-DME-8877627	R-DME-8877627	Vitamin E	2/181	10/3051	0.115120648	0.37475445	0.325723969	CG10237/pinta	2
R-DME-2980736	R-DME-2980736	Peptide hormone metabolism	5/181	44/3051	0.116399777	0.376249984	0.327023837	Est-6/Nepl21/Nepl12/Nep7/Nepl18	5
R-DME-196854	R-DME-196854	Metabolism of vitamins and cofactors	9/181	97/3051	0.118427882	0.380128658	0.330395049	Naprt/Uba4/CG10237/CG7458/fabp/CG6126/pinta/Ppcdc/CG31321	9
R-DME-425407	R-DME-425407	SLC-mediated transmembrane transport	9/181	98/3051	0.124084416	0.394585665	0.342960594	CG13796/CG4797/Ctl1/CG7458/CG6126/Smvt/frc/Ndae1/Fatp1	9
R-DME-9035034	R-DME-9035034	RHOF GTPase cycle	3/181	21/3051	0.124651245	0.394585665	0.342960594	RhoGAP68F/Ndae1/hts	3
R-DME-5689603	R-DME-5689603	UCH proteinases	6/181	58/3051	0.126434549	0.397489439	0.345484457	Prosbeta1/Prosbeta2/Prosbeta3/Ubi-p5E/Prosbeta7/Prosalpha3	6
R-DME-5357801	R-DME-5357801	Programmed Cell Death	4/181	33/3051	0.128507588	0.401258388	0.348760301	Ubi-p5E/Diap1/hts/Cyt-c-p	4
R-DME-8957322	R-DME-8957322	Metabolism of steroids	7/181	72/3051	0.131989797	0.401719646	0.34916121	Hmgs/Spn27A/Cyp4aa1/CG9149/fabp/CG13833/Fatp1	7
R-DME-1295596	R-DME-1295596	Spry regulation of FGF signaling	2/181	11/3051	0.135416573	0.401719646	0.34916121	Ubi-p5E/Pp2A-29B	2
R-DME-425397	R-DME-425397	Transport of vitamins, nucleosides, and related molecules	2/181	11/3051	0.135416573	0.401719646	0.34916121	frc/Fatp1	2
R-DME-549127	R-DME-549127	Organic cation transport	2/181	11/3051	0.135416573	0.401719646	0.34916121	CG7458/CG6126	2
R-DME-549132	R-DME-549132	Organic cation/anion/zwitterion transport	2/181	11/3051	0.135416573	0.401719646	0.34916121	CG7458/CG6126	2
R-DME-5654727	R-DME-5654727	Negative regulation of FGFR2 signaling	2/181	11/3051	0.135416573	0.401719646	0.34916121	Ubi-p5E/Pp2A-29B	2
R-DME-5654732	R-DME-5654732	Negative regulation of FGFR3 signaling	2/181	11/3051	0.135416573	0.401719646	0.34916121	Ubi-p5E/Pp2A-29B	2
R-DME-195721	R-DME-195721	Signaling by WNT	10/181	114/3051	0.135656961	0.401719646	0.34916121	ash2/Prosbeta1/Prosbeta2/Prosbeta3/trbd/Ubi-p5E/Prosbeta7/Pp2A-29B/Diap1/Prosalpha3	10
R-DME-8852135	R-DME-8852135	Protein ubiquitination	4/181	34/3051	0.139287567	0.40982688	0.356207746	CG7220/Rtf1/Pex10/Ubi-p5E	4
R-DME-9006925	R-DME-9006925	Intracellular signaling by second messengers	10/181	115/3051	0.141330387	0.413188837	0.359129846	Prosbeta1/Prosbeta2/CG14812/Prosbeta3/CG14977/Rheb/Ubi-p5E/Prosbeta7/Diap1/Prosalpha3	10
R-DME-6798695	R-DME-6798695	Neutrophil degranulation	24/181	324/3051	0.144082173	0.418567832	0.363805087	Pfk/Pgi/mdy/Cp1/ATPCL/Prosbeta2/Mgstl/Nepl21/cyp33/Spn27A/CG11444/ABCA/CG15358/Naprt/CG16799/CG3529/Nepl12/fabp/Ho/Nep7/Nepl18/AMPdeam/Idgf5/Fatp1	24
R-DME-538864	R-DME-538864	Degradation of CRY	4/181	35/3051	0.150417131	0.429941532	0.373690725	Prosbeta2/cry/Prosbeta3/Prosbeta7	4
R-DME-5621481	R-DME-5621481	C-type lectin receptors (CLRs)	6/181	61/3051	0.150480019	0.429941532	0.373690725	Prosbeta1/Prosbeta2/Prosbeta3/Ubi-p5E/Prosbeta7/Prosalpha3	6
R-DME-69231	R-DME-69231	Cyclin D associated events in G1	3/181	23/3051	0.152558625	0.429941532	0.373690725	Skp2/Ubi-p5E/Pp2A-29B	3
R-DME-69236	R-DME-69236	G1 Phase	3/181	23/3051	0.152558625	0.429941532	0.373690725	Skp2/Ubi-p5E/Pp2A-29B	3
R-DME-69242	R-DME-69242	S Phase	8/181	89/3051	0.154944133	0.429941532	0.373690725	Prosbeta1/Prosbeta2/Prosbeta3/Skp2/Ubi-p5E/Prosbeta7/Prosalpha3/Psf2	8
R-DME-1483191	R-DME-1483191	Synthesis of PC	2/181	12/3051	0.156427529	0.429941532	0.373690725	Est-6/Ctl1	2
R-DME-191273	R-DME-191273	Cholesterol biosynthesis	2/181	12/3051	0.156427529	0.429941532	0.373690725	Hmgs/CG9149	2
R-DME-5654726	R-DME-5654726	Negative regulation of FGFR1 signaling	2/181	12/3051	0.156427529	0.429941532	0.373690725	Ubi-p5E/Pp2A-29B	2
R-DME-5654733	R-DME-5654733	Negative regulation of FGFR4 signaling	2/181	12/3051	0.156427529	0.429941532	0.373690725	Ubi-p5E/Pp2A-29B	2
R-DME-9033241	R-DME-9033241	Peroxisomal protein import	4/181	36/3051	0.161875698	0.442267531	0.384404069	CG3589/Pex10/Ubi-p5E/Fatp1	4
R-DME-212436	R-DME-212436	Generic Transcription Pathway	22/181	301/3051	0.173340173	0.468833686	0.407494478	ash2/Pgi/Zw/Prosbeta1/Cp1/Hr78/Max/Prosbeta2/CG14812/Prosbeta3/Surf1/prel/CG14977/Skp2/Trx-2/Rheb/Ubi-p5E/Prosbeta7/CG42496/Prosalpha3/Cyt-c-p/caz	22
R-DME-432524	R-DME-432524	Degradation of PER	4/181	37/3051	0.173642106	0.468833686	0.407494478	per/Prosbeta2/Prosbeta3/Prosbeta7	4
R-DME-5625740	R-DME-5625740	RHO GTPases activate PKNs	2/181	13/3051	0.177998501	0.475007627	0.41286066	Pkn/CG17124	2
R-DME-70171	R-DME-70171	Glycolysis	2/181	13/3051	0.177998501	0.475007627	0.41286066	Pfk/Pgi	2
R-DME-196849	R-DME-196849	Metabolism of water-soluble vitamins and cofactors	6/181	65/3051	0.185445727	0.489849979	0.425761133	Naprt/Uba4/CG7458/CG6126/Ppcdc/CG31321	6
R-DME-917937	R-DME-917937	Iron uptake and transport	4/181	38/3051	0.185694763	0.489849979	0.425761133	Ho/CG31321/Ubi-p5E/nemy	4
R-DME-165159	R-DME-165159	MTOR signalling	3/181	26/3051	0.197590014	0.516405717	0.448842487	CG14812/CG14977/Rheb	3
R-DME-425366	R-DME-425366	Transport of bile salts and organic acids, metal ions and amine compounds	4/181	39/3051	0.198011778	0.516405717	0.448842487	CG13796/Ctl1/CG7458/CG6126	4
R-DME-1168372	R-DME-1168372	Downstream signaling events of B Cell Receptor (BCR)	5/181	53/3051	0.203362348	0.526136788	0.457300407	Prosbeta1/Prosbeta2/Prosbeta3/Prosbeta7/Prosalpha3	5
R-DME-450531	R-DME-450531	Regulation of mRNA stability by proteins that bind AU-rich elements	6/181	67/3051	0.204035617	0.526136788	0.457300407	Prosbeta1/Prosbeta2/Prosbeta3/Ubi-p5E/Prosbeta7/Prosalpha3	6
R-DME-189445	R-DME-189445	Metabolism of porphyrins	2/181	15/3051	0.222277617	0.569974448	0.495402627	fabp/Ho	2
R-DME-1483257	R-DME-1483257	Phospholipid metabolism	7/181	84/3051	0.228480806	0.578019179	0.502394838	Est-6/mdy/Gpo1/Taz/nes/dob/Ctl1	7
R-DME-9639288	R-DME-9639288	Amino acids regulate mTORC1	3/181	28/3051	0.22919279	0.578019179	0.502394838	CG14812/CG14977/Rheb	3
R-DME-9711097	R-DME-9711097	Cellular response to starvation	3/181	28/3051	0.22919279	0.578019179	0.502394838	CG14812/CG14977/Rheb	3
R-DME-71406	R-DME-71406	Pyruvate metabolism and Citric Acid (TCA) cycle	4/181	42/3051	0.236328129	0.592757438	0.515204837	Nc73EF/GstZ2/CG5793/kdn	4
R-DME-1660662	R-DME-1660662	Glycosphingolipid metabolism	2/181	16/3051	0.244749114	0.607242397	0.527794676	CG33090/CG3376	2
R-DME-5689896	R-DME-5689896	Ovarian tumor domain proteases	2/181	16/3051	0.244749114	0.607242397	0.527794676	trbd/Ubi-p5E	2
R-DME-209449	R-DME-209449	Toll pathway	4/181	43/3051	0.249481864	0.615656859	0.535108244	Prosbeta2/Prosbeta3/Spn27A/Prosbeta7	4
R-DME-3858494	R-DME-3858494	Beta-catenin independent WNT signaling	6/181	72/3051	0.253186649	0.621458139	0.540150521	Prosbeta1/Prosbeta2/Prosbeta3/Ubi-p5E/Prosbeta7/Prosalpha3	6
R-DME-109581	R-DME-109581	Apoptosis	3/181	30/3051	0.26165806	0.632110786	0.549409444	Diap1/hts/Cyt-c-p	3
R-DME-112310	R-DME-112310	Neurotransmitter release cycle	3/181	30/3051	0.26165806	0.632110786	0.549409444	CG13796/CG7458/CG6126	3
R-DME-9013405	R-DME-9013405	RHOD GTPase cycle	3/181	30/3051	0.26165806	0.632110786	0.549409444	RhoGAP68F/Ndae1/hts	3
R-DME-181430	R-DME-181430	Norepinephrine Neurotransmitter Release Cycle	2/181	17/3051	0.267305018	0.635715044	0.552542143	CG7458/CG6126	2
R-DME-194068	R-DME-194068	Bile acid and bile salt metabolism	2/181	17/3051	0.267305018	0.635715044	0.552542143	fabp/Fatp1	2
R-DME-5654743	R-DME-5654743	Signaling by FGFR4	2/181	17/3051	0.267305018	0.635715044	0.552542143	Ubi-p5E/Pp2A-29B	2
R-DME-983705	R-DME-983705	Signaling by the B Cell Receptor (BCR)	5/181	59/3051	0.270522572	0.640050827	0.55631066	Prosbeta1/Prosbeta2/Prosbeta3/Prosbeta7/Prosalpha3	5
R-DME-5689880	R-DME-5689880	Ub-specific processing proteases	7/181	89/3051	0.274471964	0.646064778	0.561537784	Prosbeta1/Prosbeta2/Prosbeta3/Skp2/Ubi-p5E/Prosbeta7/Prosalpha3	7
R-DME-8980692	R-DME-8980692	RHOA GTPase cycle	4/181	45/3051	0.276231378	0.646888788	0.562253986	Pkn/CG8814/RhoGAP68F/Ho	4
R-DME-3769402	R-DME-3769402	Deactivation of the beta-catenin transactivating complex	2/181	18/3051	0.289856741	0.668564041	0.581093387	Ubi-p5E/Diap1	2
R-DME-8963899	R-DME-8963899	Plasma lipoprotein remodeling	2/181	18/3051	0.289856741	0.668564041	0.581093387	CG4822/CG9664	2
R-DME-8964058	R-DME-8964058	HDL remodeling	2/181	18/3051	0.289856741	0.668564041	0.581093387	CG4822/CG9664	2
R-DME-73857	R-DME-73857	RNA Polymerase II Transcription	26/181	391/3051	0.292486898	0.67125743	0.58343439	ash2/Pgi/Zw/Prosbeta1/Cp1/Hr78/Max/Prosbeta2/CG14812/Prosbeta3/Surf1/CG9915/Ars2/prel/Rtf1/CG14977/Skp2/Trx-2/Rheb/Wdr33/Ubi-p5E/Prosbeta7/CG42496/Prosalpha3/Cyt-c-p/caz	26
R-DME-112316	R-DME-112316	Neuronal System	6/181	76/3051	0.294652474	0.672863113	0.584829996	Est-6/Ork1/CG13796/CG7458/CG6126/Ih	6
R-DME-3700989	R-DME-3700989	Transcriptional Regulation by TP53	12/181	169/3051	0.299171775	0.679801212	0.590860359	Pgi/Zw/CG14812/Surf1/prel/CG14977/Trx-2/Rheb/Ubi-p5E/CG42496/Cyt-c-p/caz	12
R-DME-209461	R-DME-209461	Ubiquitination and degradation of phosphorylated ARM	4/181	47/3051	0.30342977	0.686080121	0.596317775	Prosbeta2/Prosbeta3/Prosbeta7/Pp2A-29B	4
R-DME-69620	R-DME-69620	Cell Cycle Checkpoints	6/181	77/3051	0.305238411	0.686786424	0.59693167	Prosbeta1/Prosbeta2/Prosbeta3/Ubi-p5E/Prosbeta7/Prosalpha3	6
R-DME-9013106	R-DME-9013106	RHOC GTPase cycle	3/181	33/3051	0.311282734	0.68921895	0.59904594	Pkn/CG8814/RhoGAP68F	3
R-DME-111465	R-DME-111465	Apoptotic cleavage of cellular proteins	2/181	19/3051	0.312325799	0.68921895	0.59904594	Diap1/hts	2
R-DME-5654736	R-DME-5654736	Signaling by FGFR1	2/181	19/3051	0.312325799	0.68921895	0.59904594	Ubi-p5E/Pp2A-29B	2
R-DME-5654741	R-DME-5654741	Signaling by FGFR3	2/181	19/3051	0.312325799	0.68921895	0.59904594	Ubi-p5E/Pp2A-29B	2
R-DME-68886	R-DME-68886	M Phase	9/181	125/3051	0.322029444	0.705213877	0.612948193	Prosbeta1/Rab2/Prosbeta2/Prosbeta3/Nup37/Ubi-p5E/Prosbeta7/Pp2A-29B/Prosalpha3	9
R-DME-449147	R-DME-449147	Signaling by Interleukins	7/181	94/3051	0.322646872	0.705213877	0.612948193	Prosbeta1/Prosbeta2/Prosbeta3/Ubi-p5E/Prosbeta7/Pp2A-29B/Prosalpha3	7
R-DME-196071	R-DME-196071	Metabolism of steroid hormones	3/181	34/3051	0.327927428	0.711116244	0.618078331	Spn27A/Cyp4aa1/CG13833	3
R-DME-209441	R-DME-209441	WG ligand not bound to FZ receptors	4/181	49/3051	0.330914884	0.711116244	0.618078331	Prosbeta2/Prosbeta3/Prosbeta7/Pp2A-29B	4
R-DME-193144	R-DME-193144	Estrogen biosynthesis	2/181	20/3051	0.334642938	0.711116244	0.618078331	Cyp4aa1/CG13833	2
R-DME-200425	R-DME-200425	Carnitine metabolism	2/181	20/3051	0.334642938	0.711116244	0.618078331	CG7458/CG6126	2
R-DME-3371571	R-DME-3371571	HSF1-dependent transactivation	2/181	20/3051	0.334642938	0.711116244	0.618078331	l(2)efl/Fkbp59	2
R-DME-917729	R-DME-917729	Endosomal Sorting Complex Required For Transport (ESCRT)	2/181	20/3051	0.334642938	0.711116244	0.618078331	Vps28/Ubi-p5E	2
R-DME-209360	R-DME-209360	Ubiquitination and proteolysis of phosphorylated CI	4/181	50/3051	0.344716679	0.72914726	0.633750285	Prosbeta2/Prosbeta3/Prosbeta7/Pp2A-29B	4
R-DME-163685	R-DME-163685	Integration of energy metabolism	2/181	21/3051	0.356747327	0.746758889	0.649057721	Taldo/CG8036	2
R-DME-8866652	R-DME-8866652	Synthesis of active ubiquitin: roles of E1 and E2 enzymes	2/181	21/3051	0.356747327	0.746758889	0.649057721	CG7220/Ubi-p5E	2
R-DME-174824	R-DME-174824	Plasma lipoprotein assembly, remodeling, and clearance	3/181	36/3051	0.361177502	0.746758889	0.649057721	Est-6/CG4822/CG9664	3
R-DME-216167	R-DME-216167	Nuclear CI is degraded	3/181	36/3051	0.361177502	0.746758889	0.649057721	Prosbeta2/Prosbeta3/Prosbeta7	3
R-DME-428157	R-DME-428157	Sphingolipid metabolism	3/181	36/3051	0.361177502	0.746758889	0.649057721	CG33090/CG3376/spin	3
R-DME-209412	R-DME-209412	Wingless pathway	4/181	52/3051	0.37234762	0.762980167	0.66315671	Prosbeta2/Prosbeta3/Prosbeta7/Pp2A-29B	4
R-DME-8856825	R-DME-8856825	Cargo recognition for clathrin-mediated endocytosis	4/181	52/3051	0.37234762	0.762980167	0.66315671	Dab/CG5789/Ubi-p5E/Mrp4	4
R-DME-983168	R-DME-983168	Antigen processing: Ubiquitination & Proteasome degradation	10/181	148/3051	0.381725406	0.778719828	0.676837094	kel/Prosbeta1/Prosbeta2/Prosbeta3/CG7220/Skp2/Ubi-p5E/Prosbeta7/Prosalpha3/Uba3	10
R-DME-209452	R-DME-209452	N-HH ligand bound to PTC receptor complex	4/181	53/3051	0.386142336	0.784244832	0.681639242	Prosbeta2/Prosbeta3/Prosbeta7/Pp2A-29B	4
R-DME-2454202	R-DME-2454202	Fc epsilon receptor (FCERI) signaling	5/181	69/3051	0.389984064	0.788558085	0.685388176	Prosbeta1/Prosbeta2/Prosbeta3/Prosbeta7/Prosalpha3	5
R-DME-5688426	R-DME-5688426	Deubiquitination	8/181	117/3051	0.391800388	0.788756045	0.685560236	Prosbeta1/Prosbeta2/Prosbeta3/Skp2/trbd/Ubi-p5E/Prosbeta7/Prosalpha3	8
R-DME-983169	R-DME-983169	Class I MHC mediated antigen processing & presentation	10/181	150/3051	0.398212724	0.798164368	0.693737634	kel/Prosbeta1/Prosbeta2/Prosbeta3/CG7220/Skp2/Ubi-p5E/Prosbeta7/Prosalpha3/Uba3	10
R-DME-425393	R-DME-425393	Transport of inorganic cations/anions and amino acids/oligopeptides	3/181	39/3051	0.410532179	0.819279435	0.71209014	CG13796/Smvt/Ndae1	3
R-DME-209406	R-DME-209406	Degradation of NF-kappa-B inhibitor, CACT	3/181	40/3051	0.42674524	0.845295651	0.734702561	Prosbeta2/Prosbeta3/Prosbeta7	3
R-DME-209446	R-DME-209446	N-HH ligand not bound to PTC receptor complex	4/181	56/3051	0.427251832	0.845295651	0.734702561	Prosbeta2/Prosbeta3/Prosbeta7/Pp2A-29B	4
R-DME-9013026	R-DME-9013026	RHOB GTPase cycle	2/181	25/3051	0.442075246	0.870869261	0.756930283	Pkn/RhoGAP68F	2
R-DME-1280215	R-DME-1280215	Cytokine Signaling in Immune system	7/181	107/3051	0.451880818	0.875323816	0.760802033	Prosbeta1/Prosbeta2/Prosbeta3/Ubi-p5E/Prosbeta7/Pp2A-29B/Prosalpha3	7
R-DME-201722	R-DME-201722	Formation of the beta-catenin:TCF transactivating complex	1/181	10/3051	0.458009029	0.875323816	0.760802033	ash2	1
R-DME-204174	R-DME-204174	Regulation of pyruvate dehydrogenase (PDH) complex	1/181	10/3051	0.458009029	0.875323816	0.760802033	GstZ2	1
R-DME-400206	R-DME-400206	Regulation of lipid metabolism by PPARalpha	1/181	10/3051	0.458009029	0.875323816	0.760802033	fabp	1
R-DME-525793	R-DME-525793	Myogenesis	1/181	10/3051	0.458009029	0.875323816	0.760802033	syd	1
R-DME-71064	R-DME-71064	Lysine catabolism	1/181	10/3051	0.458009029	0.875323816	0.760802033	Nc73EF	1
R-DME-8953750	R-DME-8953750	Transcriptional Regulation by E2F6	1/181	10/3051	0.458009029	0.875323816	0.760802033	Max	1
R-DME-74160	R-DME-74160	Gene expression (Transcription)	28/181	458/3051	0.463099264	0.875323816	0.760802033	ash2/Pgi/Zw/Prosbeta1/Cp1/Hr78/Max/Prosbeta2/CG14812/Prosbeta3/Surf1/CG9915/Ars2/prel/Rtf1/CG14977/Skp2/Nup37/Trx-2/Rheb/Wdr33/Ubi-p5E/AGO2/Prosbeta7/CG42496/Prosalpha3/Cyt-c-p/caz	28
R-DME-9012999	R-DME-9012999	RHO GTPase cycle	9/181	142/3051	0.469446043	0.875323816	0.760802033	Pkn/CG5599/Nipsnap/CG8814/RhoGAP68F/Als2/Ho/Ndae1/hts	9
R-DME-75153	R-DME-75153	Apoptotic execution phase	2/181	27/3051	0.482383923	0.875323816	0.760802033	Diap1/hts	2
R-DME-1428517	R-DME-1428517	The citric acid (TCA) cycle and respiratory electron transport	9/181	144/3051	0.486688793	0.875323816	0.760802033	Nc73EF/Surf1/ND-13A/CG8067/GstZ2/CG5793/CG42496/kdn/Cyt-c-p	9
R-DME-1474244	R-DME-1474244	Extracellular matrix organization	3/181	44/3051	0.489857509	0.875323816	0.760802033	tok/Cp1/Spn27A	3
R-DME-1638074	R-DME-1638074	Keratan sulfate/keratin metabolism	1/181	11/3051	0.490268274	0.875323816	0.760802033	frc	1
R-DME-192105	R-DME-192105	Synthesis of bile acids and bile salts	1/181	11/3051	0.490268274	0.875323816	0.760802033	Fatp1	1
R-DME-209440	R-DME-209440	Recruitment of the 'destruction complex' to the receptor complex, the degradation of AXN and release of ARM	1/181	11/3051	0.490268274	0.875323816	0.760802033	Pp2A-29B	1
R-DME-2173791	R-DME-2173791	TGF-beta receptor signaling in EMT (epithelial to mesenchymal transition)	1/181	11/3051	0.490268274	0.875323816	0.760802033	Ubi-p5E	1
R-DME-2173795	R-DME-2173795	Downregulation of SMAD2/3:SMAD4 transcriptional activity	1/181	11/3051	0.490268274	0.875323816	0.760802033	Ubi-p5E	1
R-DME-8863795	R-DME-8863795	Downregulation of ERBB2 signaling	1/181	11/3051	0.490268274	0.875323816	0.760802033	Ubi-p5E	1
R-DME-8949215	R-DME-8949215	Mitochondrial calcium ion transport	1/181	11/3051	0.490268274	0.875323816	0.760802033	CG3776	1
R-DME-912631	R-DME-912631	Regulation of signaling by CBL	1/181	11/3051	0.490268274	0.875323816	0.760802033	Ubi-p5E	1
R-DME-9609523	R-DME-9609523	Insertion of tail-anchored proteins into the endoplasmic reticulum membrane	1/181	11/3051	0.490268274	0.875323816	0.760802033	Ho	1
R-DME-9716542	R-DME-9716542	Signaling by Rho GTPases, Miro GTPases and RHOBTB3	11/181	179/3051	0.498410437	0.875323816	0.760802033	Pkn/Marf/CG5599/Nipsnap/CG8814/CG17124/RhoGAP68F/Als2/Ho/Ndae1/hts	11
R-DME-209392	R-DME-209392	Hedgehog pathway	4/181	62/3051	0.50699704	0.875323816	0.760802033	Prosbeta2/Prosbeta3/Prosbeta7/Pp2A-29B	4
R-DME-1280218	R-DME-1280218	Adaptive Immune System	12/181	198/3051	0.51454474	0.875323816	0.760802033	kel/Prosbeta1/Cp1/Prosbeta2/Prosbeta3/CG7220/Skp2/Ubi-p5E/Prosbeta7/CG12163/Prosalpha3/Uba3	12
R-DME-381426	R-DME-381426	Regulation of Insulin-like Growth Factor (IGF) transport and uptake by Insulin-like Growth Factor Binding Proteins (IGFBPs)	3/181	46/3051	0.520139663	0.875323816	0.760802033	Spn27A/dob/CG31145	3
R-DME-8957275	R-DME-8957275	Post-translational protein phosphorylation	3/181	46/3051	0.520139663	0.875323816	0.760802033	Spn27A/dob/CG31145	3
R-DME-110312	R-DME-110312	Translesion synthesis by REV1	1/181	12/3051	0.520617433	0.875323816	0.760802033	Ubi-p5E	1
R-DME-140837	R-DME-140837	Intrinsic Pathway of Fibrin Clot Formation	1/181	12/3051	0.520617433	0.875323816	0.760802033	Spn27A	1
R-DME-140875	R-DME-140875	Common Pathway of Fibrin Clot Formation	1/181	12/3051	0.520617433	0.875323816	0.760802033	Spn27A	1
R-DME-140877	R-DME-140877	Formation of Fibrin Clot (Clotting Cascade)	1/181	12/3051	0.520617433	0.875323816	0.760802033	Spn27A	1
R-DME-1482801	R-DME-1482801	Acyl chain remodelling of PS	1/181	12/3051	0.520617433	0.875323816	0.760802033	nes	1
R-DME-194002	R-DME-194002	Glucocorticoid biosynthesis	1/181	12/3051	0.520617433	0.875323816	0.760802033	Spn27A	1
R-DME-198753	R-DME-198753	ERK/MAPK targets	1/181	12/3051	0.520617433	0.875323816	0.760802033	Pp2A-29B	1
R-DME-383280	R-DME-383280	Nuclear Receptor transcription pathway	1/181	12/3051	0.520617433	0.875323816	0.760802033	Hr78	1
R-DME-390150	R-DME-390150	DS ligand bound to FT receptor	1/181	12/3051	0.520617433	0.875323816	0.760802033	Diap1	1
R-DME-512988	R-DME-512988	Interleukin-3, Interleukin-5 and GM-CSF signaling	1/181	12/3051	0.520617433	0.875323816	0.760802033	Ubi-p5E	1
R-DME-5655862	R-DME-5655862	Translesion synthesis by POLK	1/181	12/3051	0.520617433	0.875323816	0.760802033	Ubi-p5E	1
R-DME-5656121	R-DME-5656121	Translesion synthesis by POLI	1/181	12/3051	0.520617433	0.875323816	0.760802033	Ubi-p5E	1
R-DME-8936459	R-DME-8936459	RUNX1 regulates genes involved in megakaryocyte differentiation and platelet function	1/181	12/3051	0.520617433	0.875323816	0.760802033	ash2	1
R-DME-9615933	R-DME-9615933	Postmitotic nuclear pore complex (NPC) reformation	1/181	12/3051	0.520617433	0.875323816	0.760802033	Nup37	1
R-DME-2995410	R-DME-2995410	Nuclear Envelope (NE) Reassembly	2/181	30/3051	0.539376347	0.887565408	0.771442013	Nup37/Pp2A-29B	2
R-DME-69278	R-DME-69278	Cell Cycle, Mitotic	11/181	185/3051	0.544266824	0.887565408	0.771442013	Prosbeta1/Rab2/Prosbeta2/Prosbeta3/Skp2/Nup37/Ubi-p5E/Prosbeta7/Pp2A-29B/Prosalpha3/Psf2	11
R-DME-1268020	R-DME-1268020	Mitochondrial protein import	1/181	13/3051	0.549169011	0.887565408	0.771442013	Taz	1
R-DME-2142753	R-DME-2142753	Arachidonic acid metabolism	1/181	13/3051	0.549169011	0.887565408	0.771442013	Mgstl	1
R-DME-2173789	R-DME-2173789	TGF-beta receptor signaling activates SMADs	1/181	13/3051	0.549169011	0.887565408	0.771442013	Ubi-p5E	1
R-DME-390146	R-DME-390146	Hippo/Warts pathway	1/181	13/3051	0.549169011	0.887565408	0.771442013	Diap1	1
R-DME-446353	R-DME-446353	Cell-extracellular matrix interactions	1/181	13/3051	0.549169011	0.887565408	0.771442013	cdi	1
R-DME-532668	R-DME-532668	N-glycan trimming in the ER and Calnexin/Calreticulin cycle	1/181	13/3051	0.549169011	0.887565408	0.771442013	Ubi-p5E	1
R-DME-69190	R-DME-69190	DNA strand elongation	1/181	13/3051	0.549169011	0.887565408	0.771442013	Psf2	1
R-DME-888590	R-DME-888590	GABA synthesis, release, reuptake and degradation	1/181	13/3051	0.549169011	0.887565408	0.771442013	CG13796	1
R-DME-8982491	R-DME-8982491	Glycogen metabolism	1/181	13/3051	0.549169011	0.887565408	0.771442013	UGP	1
R-DME-2187338	R-DME-2187338	Visual phototransduction	2/181	31/3051	0.557394481	0.896277083	0.779013908	fabp/CG13833	2
R-DME-112315	R-DME-112315	Transmission across Chemical Synapses	4/181	67/3051	0.56952128	0.896277083	0.779013908	Est-6/CG13796/CG7458/CG6126	4
R-DME-9709957	R-DME-9709957	Sensory Perception	2/181	32/3051	0.574909659	0.896277083	0.779013908	fabp/CG13833	2
R-DME-611105	R-DME-611105	Respiratory electron transport	5/181	85/3051	0.575010069	0.896277083	0.779013908	Surf1/ND-13A/CG8067/CG42496/Cyt-c-p	5
R-DME-110320	R-DME-110320	Translesion Synthesis by POLH	1/181	14/3051	0.576028922	0.896277083	0.779013908	Ubi-p5E	1
R-DME-174048	R-DME-174048	APC/C:Cdc20 mediated degradation of Cyclin B	1/181	14/3051	0.576028922	0.896277083	0.779013908	Ubi-p5E	1
R-DME-1855183	R-DME-1855183	Synthesis of IP2, IP, and Ins in the cytosol	1/181	14/3051	0.576028922	0.896277083	0.779013908	CG6910	1
R-DME-198725	R-DME-198725	Nuclear Events (kinase and transcription factor activation)	1/181	14/3051	0.576028922	0.896277083	0.779013908	Pp2A-29B	1
R-DME-209469	R-DME-209469	WG ligand bound to FZ receptors	1/181	14/3051	0.576028922	0.896277083	0.779013908	Pp2A-29B	1
R-DME-69273	R-DME-69273	Cyclin A/B1/B2 associated events during G2/M transition	1/181	14/3051	0.576028922	0.896277083	0.779013908	Pp2A-29B	1
R-DME-194315	R-DME-194315	Signaling by Rho GTPases	10/181	172/3051	0.576038648	0.896277083	0.779013908	Pkn/CG5599/Nipsnap/CG8814/CG17124/RhoGAP68F/Als2/Ho/Ndae1/hts	10
R-DME-179409	R-DME-179409	APC-Cdc20 mediated degradation of Nek2A	1/181	15/3051	0.601296872	0.923061084	0.802293661	Ubi-p5E	1
R-DME-211976	R-DME-211976	Endogenous sterols	1/181	15/3051	0.601296872	0.923061084	0.802293661	Cyp4aa1	1
R-DME-8848021	R-DME-8848021	Signaling by PTK6	1/181	15/3051	0.601296872	0.923061084	0.802293661	Ubi-p5E	1
R-DME-9006927	R-DME-9006927	Signaling by Non-Receptor Tyrosine Kinases	1/181	15/3051	0.601296872	0.923061084	0.802293661	Ubi-p5E	1
R-DME-983231	R-DME-983231	Factors involved in megakaryocyte development and platelet production	2/181	35/3051	0.624408051	0.943768505	0.820291855	Marf/Adk3	2
R-DME-182971	R-DME-182971	EGFR downregulation	1/181	16/3051	0.625066722	0.943768505	0.820291855	Ubi-p5E	1
R-DME-189200	R-DME-189200	Cellular hexose transport	1/181	16/3051	0.625066722	0.943768505	0.820291855	CG4797	1
R-DME-196757	R-DME-196757	Metabolism of folate and pterines	1/181	16/3051	0.625066722	0.943768505	0.820291855	CG31321	1
R-DME-211897	R-DME-211897	Cytochrome P450 - arranged by substrate type	1/181	16/3051	0.625066722	0.943768505	0.820291855	Cyp4aa1	1
R-DME-5654738	R-DME-5654738	Signaling by FGFR2	2/181	36/3051	0.639892201	0.952867413	0.82820032	Ubi-p5E/Pp2A-29B	2
R-DME-209159	R-DME-209159	Assembly of the CI containing complexes	1/181	17/3051	0.647426829	0.952867413	0.82820032	Pp2A-29B	1
R-DME-209190	R-DME-209190	Phosphorylation of CI	1/181	17/3051	0.647426829	0.952867413	0.82820032	Pp2A-29B	1
R-DME-3000178	R-DME-3000178	ECM proteoglycans	1/181	17/3051	0.647426829	0.952867413	0.82820032	Spn27A	1
R-DME-77595	R-DME-77595	Processing of Intronless Pre-mRNAs	1/181	17/3051	0.647426829	0.952867413	0.82820032	Wdr33	1
R-DME-8964038	R-DME-8964038	LDL clearance	1/181	17/3051	0.647426829	0.952867413	0.82820032	Est-6	1
R-DME-1640170	R-DME-1640170	Cell Cycle	11/181	200/3051	0.651377024	0.952867413	0.82820032	Prosbeta1/Rab2/Prosbeta2/Prosbeta3/Skp2/Nup37/Ubi-p5E/Prosbeta7/Pp2A-29B/Prosalpha3/Psf2	11
R-DME-9006931	R-DME-9006931	Signaling by Nuclear Receptors	5/181	93/3051	0.655968343	0.952867413	0.82820032	Fdh/Fkbp59/fabp/CG7675/CG13833	5
R-DME-8856828	R-DME-8856828	Clathrin-mediated endocytosis	4/181	75/3051	0.659752284	0.952867413	0.82820032	Dab/CG5789/Ubi-p5E/Mrp4	4
R-DME-9013149	R-DME-9013149	RAC1 GTPase cycle	3/181	57/3051	0.667379542	0.952867413	0.82820032	Pkn/RhoGAP68F/Als2	3
R-DME-110313	R-DME-110313	Translesion synthesis by Y family DNA polymerases bypasses lesions on DNA template	1/181	18/3051	0.668460364	0.952867413	0.82820032	Ubi-p5E	1
R-DME-110314	R-DME-110314	Recognition of DNA damage by PCNA-containing replication complex	1/181	18/3051	0.668460364	0.952867413	0.82820032	Ubi-p5E	1
R-DME-209214	R-DME-209214	Phosphorylation of SMO	1/181	18/3051	0.668460364	0.952867413	0.82820032	Pp2A-29B	1
R-DME-216217	R-DME-216217	Activation of SMO	1/181	18/3051	0.668460364	0.952867413	0.82820032	Pp2A-29B	1
R-DME-397014	R-DME-397014	Muscle contraction	1/181	18/3051	0.668460364	0.952867413	0.82820032	Ork1	1
R-DME-450282	R-DME-450282	MAPK targets/ Nuclear events mediated by MAP kinases	1/181	18/3051	0.668460364	0.952867413	0.82820032	Pp2A-29B	1
R-DME-5576891	R-DME-5576891	Cardiac conduction	1/181	18/3051	0.668460364	0.952867413	0.82820032	Ork1	1
R-DME-8964043	R-DME-8964043	Plasma lipoprotein clearance	1/181	18/3051	0.668460364	0.952867413	0.82820032	Est-6	1
R-DME-114608	R-DME-114608	Platelet degranulation	4/181	77/3051	0.680221299	0.957773016	0.832464105	hfw/Spn27A/Sod3/CG12163	4
R-DME-1227986	R-DME-1227986	Signaling by ERBB2	1/181	19/3051	0.688245617	0.957773016	0.832464105	Ubi-p5E	1
R-DME-1236394	R-DME-1236394	Signaling by ERBB4	1/181	19/3051	0.688245617	0.957773016	0.832464105	Ubi-p5E	1
R-DME-1474228	R-DME-1474228	Degradation of the extracellular matrix	1/181	19/3051	0.688245617	0.957773016	0.832464105	Cp1	1
R-DME-1483166	R-DME-1483166	Synthesis of PA	1/181	19/3051	0.688245617	0.957773016	0.832464105	Gpo1	1
R-DME-352230	R-DME-352230	Amino acid transport across the plasma membrane	1/181	19/3051	0.688245617	0.957773016	0.832464105	CG13796	1
R-DME-5694530	R-DME-5694530	Cargo concentration in the ER	1/181	19/3051	0.688245617	0.957773016	0.832464105	Spn27A	1
R-DME-76005	R-DME-76005	Response to elevated platelet cytosolic Ca2+	4/181	78/3051	0.690131424	0.957773016	0.832464105	hfw/Spn27A/Sod3/CG12163	4
R-DME-159231	R-DME-159231	Transport of Mature mRNA Derived from an Intronless Transcript	2/181	40/3051	0.696851701	0.957773016	0.832464105	Nup37/Wdr33	2
R-DME-1638091	R-DME-1638091	Heparan sulfate/heparin (HS-GAG) metabolism	1/181	20/3051	0.706856285	0.957773016	0.832464105	frc	1
R-DME-1660661	R-DME-1660661	Sphingolipid de novo biosynthesis	1/181	20/3051	0.706856285	0.957773016	0.832464105	spin	1
R-DME-448424	R-DME-448424	Interleukin-17 signaling	1/181	20/3051	0.706856285	0.957773016	0.832464105	Pp2A-29B	1
R-DME-450294	R-DME-450294	MAP kinase activation	1/181	20/3051	0.706856285	0.957773016	0.832464105	Pp2A-29B	1
R-DME-8935690	R-DME-8935690	Digestion	1/181	20/3051	0.706856285	0.957773016	0.832464105	Idgf5	1
R-DME-9648002	R-DME-9648002	RAS processing	1/181	20/3051	0.706856285	0.957773016	0.832464105	Ubi-p5E	1
R-DME-159234	R-DME-159234	Transport of Mature mRNAs Derived from Intronless Transcripts	2/181	41/3051	0.709879854	0.957773016	0.832464105	Nup37/Wdr33	2
R-DME-190236	R-DME-190236	Signaling by FGFR	2/181	42/3051	0.722439578	0.957773016	0.832464105	Ubi-p5E/Pp2A-29B	2
R-DME-1500931	R-DME-1500931	Cell-Cell communication	1/181	21/3051	0.724361732	0.957773016	0.832464105	cdi	1
R-DME-177929	R-DME-177929	Signaling by EGFR	1/181	21/3051	0.724361732	0.957773016	0.832464105	Ubi-p5E	1
R-DME-2559582	R-DME-2559582	Senescence-Associated Secretory Phenotype (SASP)	1/181	21/3051	0.724361732	0.957773016	0.832464105	Ubi-p5E	1
R-DME-446728	R-DME-446728	Cell junction organization	1/181	21/3051	0.724361732	0.957773016	0.832464105	cdi	1
R-DME-70268	R-DME-70268	Pyruvate metabolism	1/181	21/3051	0.724361732	0.957773016	0.832464105	GstZ2	1
R-DME-163200	R-DME-163200	Respiratory electron transport, ATP synthesis by chemiosmotic coupling, and heat production by uncoupling proteins.	5/181	102/3051	0.734519608	0.957773016	0.832464105	Surf1/ND-13A/CG8067/CG42496/Cyt-c-p	5
R-DME-6782210	R-DME-6782210	Gap-filling DNA repair synthesis and ligation in TC-NER	2/181	44/3051	0.746191818	0.957773016	0.832464105	cyp33/Ubi-p5E	2
R-DME-2173793	R-DME-2173793	Transcriptional activity of SMAD2/SMAD3:SMAD4 heterotrimer	1/181	23/3051	0.7563143	0.957773016	0.832464105	Ubi-p5E	1
R-DME-2559580	R-DME-2559580	Oxidative Stress Induced Senescence	1/181	23/3051	0.7563143	0.957773016	0.832464105	Trx-2	1
R-DME-73893	R-DME-73893	DNA Damage Bypass	1/181	23/3051	0.7563143	0.957773016	0.832464105	Ubi-p5E	1
R-DME-6781823	R-DME-6781823	Formation of TC-NER Pre-Incision Complex	2/181	45/3051	0.757404622	0.957773016	0.832464105	cyp33/Ubi-p5E	2
R-DME-68875	R-DME-68875	Mitotic Prophase	2/181	45/3051	0.757404622	0.957773016	0.832464105	Rab2/Nup37	2
R-DME-195258	R-DME-195258	RHO GTPase Effectors	2/181	46/3051	0.768189393	0.957773016	0.832464105	Pkn/CG17124	2
R-DME-2559583	R-DME-2559583	Cellular Senescence	2/181	46/3051	0.768189393	0.957773016	0.832464105	Trx-2/Ubi-p5E	2
R-DME-166016	R-DME-166016	Toll Like Receptor 4 (TLR4) Cascade	1/181	24/3051	0.770880718	0.957773016	0.832464105	Pp2A-29B	1
R-DME-166058	R-DME-166058	MyD88:MAL(TIRAP) cascade initiated on plasma membrane	1/181	24/3051	0.770880718	0.957773016	0.832464105	Pp2A-29B	1
R-DME-166166	R-DME-166166	MyD88-independent TLR4 cascade	1/181	24/3051	0.770880718	0.957773016	0.832464105	Pp2A-29B	1
R-DME-168138	R-DME-168138	Toll Like Receptor 9 (TLR9) Cascade	1/181	24/3051	0.770880718	0.957773016	0.832464105	Pp2A-29B	1
R-DME-168164	R-DME-168164	Toll Like Receptor 3 (TLR3) Cascade	1/181	24/3051	0.770880718	0.957773016	0.832464105	Pp2A-29B	1
R-DME-168176	R-DME-168176	Toll Like Receptor 5 (TLR5) Cascade	1/181	24/3051	0.770880718	0.957773016	0.832464105	Pp2A-29B	1
R-DME-168179	R-DME-168179	Toll Like Receptor TLR1:TLR2 Cascade	1/181	24/3051	0.770880718	0.957773016	0.832464105	Pp2A-29B	1
R-DME-168181	R-DME-168181	Toll Like Receptor 7/8 (TLR7/8) Cascade	1/181	24/3051	0.770880718	0.957773016	0.832464105	Pp2A-29B	1
R-DME-168188	R-DME-168188	Toll Like Receptor TLR6:TLR2 Cascade	1/181	24/3051	0.770880718	0.957773016	0.832464105	Pp2A-29B	1
R-DME-181438	R-DME-181438	Toll Like Receptor 2 (TLR2) Cascade	1/181	24/3051	0.770880718	0.957773016	0.832464105	Pp2A-29B	1
R-DME-8873719	R-DME-8873719	RAB geranylgeranylation	1/181	24/3051	0.770880718	0.957773016	0.832464105	Rab2	1
R-DME-8963743	R-DME-8963743	Digestion and absorption	1/181	24/3051	0.770880718	0.957773016	0.832464105	Idgf5	1
R-DME-937061	R-DME-937061	TRIF(TICAM1)-mediated TLR4 signaling	1/181	24/3051	0.770880718	0.957773016	0.832464105	Pp2A-29B	1
R-DME-975138	R-DME-975138	TRAF6 mediated induction of NFkB and MAP kinases upon TLR7/8 or 9 activation	1/181	24/3051	0.770880718	0.957773016	0.832464105	Pp2A-29B	1
R-DME-975155	R-DME-975155	MyD88 dependent cascade initiated on endosome	1/181	24/3051	0.770880718	0.957773016	0.832464105	Pp2A-29B	1
R-DME-975871	R-DME-975871	MyD88 cascade initiated on plasma membrane	1/181	24/3051	0.770880718	0.957773016	0.832464105	Pp2A-29B	1
R-DME-72163	R-DME-72163	mRNA Splicing - Major Pathway	7/181	146/3051	0.775432357	0.957773016	0.832464105	SF1/cyp33/Ars2/c12.1/Wdr33/HnRNP-K/caz	7
R-DME-5578749	R-DME-5578749	Transcriptional regulation by small RNAs	2/181	47/3051	0.778557129	0.957773016	0.832464105	Nup37/AGO2	2
R-DME-6782135	R-DME-6782135	Dual incision in TC-NER	2/181	47/3051	0.778557129	0.957773016	0.832464105	cyp33/Ubi-p5E	2
R-DME-72172	R-DME-72172	mRNA Splicing	7/181	147/3051	0.781493348	0.957773016	0.832464105	SF1/cyp33/Ars2/c12.1/Wdr33/HnRNP-K/caz	7
R-DME-168142	R-DME-168142	Toll Like Receptor 10 (TLR10) Cascade	1/181	25/3051	0.784580946	0.957773016	0.832464105	Pp2A-29B	1
R-DME-416476	R-DME-416476	G alpha (q) signalling events	1/181	25/3051	0.784580946	0.957773016	0.832464105	inaE	1
R-DME-5696400	R-DME-5696400	Dual Incision in GG-NER	1/181	25/3051	0.784580946	0.957773016	0.832464105	Ubi-p5E	1
R-DME-3371556	R-DME-3371556	Cellular response to heat stress	3/181	70/3051	0.795619419	0.96400444	0.837880249	l(2)efl/Fkbp59/Nup37	3
R-DME-168898	R-DME-168898	Toll-like Receptor Cascades	1/181	26/3051	0.797466223	0.96400444	0.837880249	Pp2A-29B	1
R-DME-75067	R-DME-75067	Processing of Capped Intronless Pre-mRNA	1/181	26/3051	0.797466223	0.96400444	0.837880249	Wdr33	1
R-DME-6799198	R-DME-6799198	Complex I biogenesis	2/181	49/3051	0.798086464	0.96400444	0.837880249	ND-13A/CG8067	2
R-DME-76002	R-DME-76002	Platelet activation, signaling and aggregation	5/181	112/3051	0.805670752	0.97061122	0.843622641	hfw/Spn27A/Sod3/CG12163/inaE	5
R-DME-5696395	R-DME-5696395	Formation of Incision Complex in GG-NER	1/181	27/3051	0.809584773	0.972773326	0.845501871	Ubi-p5E	1
R-DME-112382	R-DME-112382	Formation of RNA Pol II elongation complex	2/181	51/3051	0.816083678	0.975475022	0.847850094	CG9915/Rtf1	2
R-DME-211000	R-DME-211000	Gene Silencing by RNA	2/181	51/3051	0.816083678	0.975475022	0.847850094	Nup37/AGO2	2
R-DME-674695	R-DME-674695	RNA Polymerase II Pre-transcription Events	3/181	73/3051	0.818592093	0.975931872	0.848247173	CG9915/Rtf1/caz	3
R-DME-193704	R-DME-193704	p75 NTR receptor-mediated signalling	1/181	29/3051	0.831700559	0.979953794	0.851742892	Ubi-p5E	1
R-DME-3301854	R-DME-3301854	Nuclear Pore Complex (NPC) Disassembly	1/181	29/3051	0.831700559	0.979953794	0.851742892	Nup37	1
R-DME-3371497	R-DME-3371497	HSP90 chaperone cycle for steroid hormone receptors (SHR) in the presence of ligand	1/181	29/3051	0.831700559	0.979953794	0.851742892	Fkbp59	1
R-DME-73887	R-DME-73887	Death Receptor Signalling	1/181	29/3051	0.831700559	0.979953794	0.851742892	Ubi-p5E	1
R-DME-75955	R-DME-75955	RNA Polymerase II Transcription Elongation	2/181	53/3051	0.832640479	0.979953794	0.851742892	CG9915/Rtf1	2
R-DME-3108232	R-DME-3108232	SUMO E3 ligases SUMOylate target proteins	2/181	54/3051	0.840407222	0.983148456	0.854519584	Nup37/HnRNP-K	2
R-DME-4085377	R-DME-4085377	SUMOylation of SUMOylation proteins	1/181	30/3051	0.841780704	0.983148456	0.854519584	Nup37	1
R-DME-5696394	R-DME-5696394	DNA Damage Recognition in GG-NER	1/181	30/3051	0.841780704	0.983148456	0.854519584	Ubi-p5E	1
R-DME-2990846	R-DME-2990846	SUMOylation	2/181	55/3051	0.847847876	0.987721257	0.858494109	Nup37/HnRNP-K	2
R-DME-1483249	R-DME-1483249	Inositol phosphate metabolism	1/181	31/3051	0.851260245	0.989185955	0.859767176	CG6910	1
R-DME-6781827	R-DME-6781827	Transcription-Coupled Nucleotide Excision Repair (TC-NER)	2/181	56/3051	0.854973536	0.990853086	0.86121619	cyp33/Ubi-p5E	2
R-DME-4615885	R-DME-4615885	SUMOylation of DNA replication proteins	1/181	32/3051	0.86017478	0.990853086	0.86121619	Nup37	1
R-DME-159227	R-DME-159227	Transport of the SLBP independent Mature mRNA	1/181	33/3051	0.868557809	0.990853086	0.86121619	Nup37	1
R-DME-166520	R-DME-166520	Signaling by NTRKs	1/181	33/3051	0.868557809	0.990853086	0.86121619	Pp2A-29B	1
R-DME-187037	R-DME-187037	Signaling by NTRK1 (TRKA)	1/181	33/3051	0.868557809	0.990853086	0.86121619	Pp2A-29B	1
R-DME-2980766	R-DME-2980766	Nuclear Envelope Breakdown	1/181	33/3051	0.868557809	0.990853086	0.86121619	Nup37	1
R-DME-4551638	R-DME-4551638	SUMOylation of chromatin organization proteins	1/181	33/3051	0.868557809	0.990853086	0.86121619	Nup37	1
R-DME-5389840	R-DME-5389840	Mitochondrial translation elongation	3/181	82/3051	0.874800419	0.990853086	0.86121619	mRpL24/mRpS17/mRpS6	3
R-DME-159230	R-DME-159230	Transport of the SLBP Dependant Mature mRNA	1/181	34/3051	0.876440856	0.990853086	0.86121619	Nup37	1
R-DME-170834	R-DME-170834	Signaling by TGF-beta Receptor Complex	1/181	34/3051	0.876440856	0.990853086	0.86121619	Ubi-p5E	1
R-DME-9013148	R-DME-9013148	CDC42 GTPase cycle	1/181	34/3051	0.876440856	0.990853086	0.86121619	RhoGAP68F	1
R-DME-5419276	R-DME-5419276	Mitochondrial translation termination	3/181	83/3051	0.879989521	0.991858072	0.86208969	mRpL24/mRpS17/mRpS6	3
R-DME-1630316	R-DME-1630316	Glycosaminoglycan metabolism	1/181	35/3051	0.883853585	0.991858072	0.86208969	frc	1
R-DME-5368287	R-DME-5368287	Mitochondrial translation	3/181	84/3051	0.884987858	0.991858072	0.86208969	mRpL24/mRpS17/mRpS6	3
R-DME-109582	R-DME-109582	Hemostasis	7/181	169/3051	0.885973441	0.991858072	0.86208969	hfw/Spn27A/Marf/Sod3/Adk3/CG12163/inaE	7
R-DME-446193	R-DME-446193	Biosynthesis of the N-glycan precursor (dolichol lipid-linked oligosaccharide, LLO) and transfer to a nascent protein	1/181	36/3051	0.890823911	0.993839413	0.863811805	Alg1	1
R-DME-72203	R-DME-72203	Processing of Capped Intron-Containing Pre-mRNA	8/181	191/3051	0.892073721	0.993839413	0.863811805	SF1/cyp33/Ars2/Nup37/c12.1/Wdr33/HnRNP-K/caz	8
R-DME-9006936	R-DME-9006936	Signaling by TGFB family members	1/181	37/3051	0.897378097	0.9973282	0.866844141	Ubi-p5E	1
R-DME-3108214	R-DME-3108214	SUMOylation of DNA damage response and repair proteins	1/181	38/3051	0.903540859	0.999201646	0.868472478	Nup37	1
R-DME-1266738	R-DME-1266738	Developmental Biology	3/181	89/3051	0.907308256	0.999201646	0.868472478	Dab/syd/Ubi-p5E	3
R-DME-8876198	R-DME-8876198	RAB GEFs exchange GTP for GDP on RABs	1/181	40/3051	0.914783752	0.999201646	0.868472478	Atg1	1
R-DME-9018519	R-DME-9018519	Estrogen-dependent gene expression	1/181	43/3051	0.929250763	0.999201646	0.868472478	Fkbp59	1
R-DME-72202	R-DME-72202	Transport of Mature Transcript to Cytoplasm	2/181	71/3051	0.930986699	0.999201646	0.868472478	Nup37/Wdr33	2
R-DME-73776	R-DME-73776	RNA Polymerase II Promoter Escape	1/181	44/3051	0.933507948	0.999201646	0.868472478	caz	1
R-DME-73779	R-DME-73779	RNA Polymerase II Transcription Pre-Initiation And Promoter Opening	1/181	44/3051	0.933507948	0.999201646	0.868472478	caz	1
R-DME-75953	R-DME-75953	RNA Polymerase II Transcription Initiation	1/181	44/3051	0.933507948	0.999201646	0.868472478	caz	1
R-DME-76042	R-DME-76042	RNA Polymerase II Transcription Initiation And Promoter Clearance	1/181	44/3051	0.933507948	0.999201646	0.868472478	caz	1
R-DME-422475	R-DME-422475	Axon guidance	2/181	73/3051	0.93767198	0.999201646	0.868472478	Dab/Ubi-p5E	2
R-DME-5633007	R-DME-5633007	Regulation of TP53 Activity	2/181	73/3051	0.93767198	0.999201646	0.868472478	Ubi-p5E/caz	2
R-DME-9675108	R-DME-9675108	Nervous system development	2/181	74/3051	0.940780933	0.999201646	0.868472478	Dab/Ubi-p5E	2
R-DME-72187	R-DME-72187	mRNA 3'-end processing	1/181	46/3051	0.941272983	0.999201646	0.868472478	Wdr33	1
R-DME-5696398	R-DME-5696398	Nucleotide Excision Repair	2/181	75/3051	0.943742979	0.999201646	0.868472478	cyp33/Ubi-p5E	2
R-DME-204005	R-DME-204005	COPII-mediated vesicle transport	1/181	47/3051	0.944810284	0.999201646	0.868472478	Spn27A	1
R-DME-72695	R-DME-72695	Formation of the ternary complex, and subsequently, the 43S complex	1/181	48/3051	0.94813563	0.999201646	0.868472478	eIF2gamma	1
R-DME-6804756	R-DME-6804756	Regulation of TP53 Activity through Phosphorylation	1/181	49/3051	0.951261654	0.999201646	0.868472478	caz	1
R-DME-3371453	R-DME-3371453	Regulation of HSF1-mediated heat shock response	1/181	50/3051	0.954200242	0.999201646	0.868472478	Nup37	1
R-DME-6807505	R-DME-6807505	RNA polymerase II transcribes snRNA genes	1/181	53/3051	0.961999909	0.999201646	0.868472478	Ars2	1
R-DME-72702	R-DME-72702	Ribosomal scanning and start codon recognition	1/181	53/3051	0.961999909	0.999201646	0.868472478	eIF2gamma	1
R-DME-5696399	R-DME-5696399	Global Genome Nucleotide Excision Repair (GG-NER)	1/181	54/3051	0.96429411	0.999201646	0.868472478	Ubi-p5E	1
R-DME-72649	R-DME-72649	Translation initiation complex formation	1/181	54/3051	0.96429411	0.999201646	0.868472478	eIF2gamma	1
R-DME-72662	R-DME-72662	Activation of the mRNA upon binding of the cap-binding complex and eIFs, and subsequent binding to 43S	1/181	55/3051	0.966450522	0.999201646	0.868472478	eIF2gamma	1
R-DME-73856	R-DME-73856	RNA Polymerase II Transcription Termination	1/181	55/3051	0.966450522	0.999201646	0.868472478	Wdr33	1
R-DME-9007101	R-DME-9007101	Rab regulation of trafficking	1/181	57/3051	0.970382417	0.999201646	0.868472478	Atg1	1
R-DME-159236	R-DME-159236	Transport of Mature mRNA derived from an Intron-Containing Transcript	1/181	62/3051	0.978320669	0.999201646	0.868472478	Nup37	1
R-DME-927802	R-DME-927802	Nonsense-Mediated Decay (NMD)	2/181	95/3051	0.980375751	0.999201646	0.868472478	Smg6/Pp2A-29B	2
R-DME-975957	R-DME-975957	Nonsense Mediated Decay (NMD) enhanced by the Exon Junction Complex (EJC)	2/181	95/3051	0.980375751	0.999201646	0.868472478	Smg6/Pp2A-29B	2
R-DME-8939211	R-DME-8939211	ESR-mediated signaling	1/181	67/3051	0.984139822	0.999201646	0.868472478	Fkbp59	1
R-DME-388396	R-DME-388396	GPCR downstream signalling	1/181	68/3051	0.98510185	0.999201646	0.868472478	inaE	1
R-DME-372790	R-DME-372790	Signaling by GPCR	1/181	69/3051	0.986005828	0.999201646	0.868472478	inaE	1
R-DME-73894	R-DME-73894	DNA Repair	2/181	102/3051	0.986567138	0.999201646	0.868472478	cyp33/Ubi-p5E	2
R-DME-72766	R-DME-72766	Translation	6/181	207/3051	0.987584038	0.999201646	0.868472478	Nurf-38/mRpL24/mRpS17/mRpS6/eIF2Balpha/eIF2gamma	6
R-DME-5673001	R-DME-5673001	RAF/MAP kinase cascade	1/181	73/3051	0.989107876	0.999201646	0.868472478	Ubi-p5E	1
R-DME-5684996	R-DME-5684996	MAPK1/MAPK3 signaling	1/181	73/3051	0.989107876	0.999201646	0.868472478	Ubi-p5E	1
R-DME-72613	R-DME-72613	Eukaryotic Translation Initiation	2/181	106/3051	0.98920587	0.999201646	0.868472478	eIF2Balpha/eIF2gamma	2
R-DME-72737	R-DME-72737	Cap-dependent Translation Initiation	2/181	106/3051	0.98920587	0.999201646	0.868472478	eIF2Balpha/eIF2gamma	2
R-DME-8953854	R-DME-8953854	Metabolism of RNA	16/181	429/3051	0.989415774	0.999201646	0.868472478	Prosbeta1/Prosbeta2/SF1/Prosbeta3/cyp33/Ars2/Smg6/Nup37/c12.1/Wdr33/Ubi-p5E/Prosbeta7/Pp2A-29B/Prosalpha3/HnRNP-K/caz	16
R-DME-5683057	R-DME-5683057	MAPK family signaling cascades	1/181	80/3051	0.992980786	0.999201646	0.868472478	Ubi-p5E	1
R-DME-446203	R-DME-446203	Asparagine N-linked glycosylation	3/181	155/3051	0.996211568	0.999201646	0.868472478	Spn27A/Alg1/Ubi-p5E	3
R-DME-199977	R-DME-199977	ER to Golgi Anterograde Transport	1/181	96/3051	0.997439226	0.999201646	0.868472478	Spn27A	1
R-DME-156827	R-DME-156827	L13a-mediated translational silencing of Ceruloplasmin expression	1/181	98/3051	0.997743374	0.999201646	0.868472478	eIF2gamma	1
R-DME-948021	R-DME-948021	Transport to the Golgi and subsequent modification	1/181	106/3051	0.998640346	0.999201646	0.868472478	Spn27A	1
R-DME-199991	R-DME-199991	Membrane Trafficking	7/181	285/3051	0.998815495	0.999201646	0.868472478	Dab/Vps28/Spn27A/CG5789/Ubi-p5E/Atg1/Mrp4	7
R-DME-5653656	R-DME-5653656	Vesicle-mediated transport	7/181	285/3051	0.998815495	0.999201646	0.868472478	Dab/Vps28/Spn27A/CG5789/Ubi-p5E/Atg1/Mrp4	7
R-DME-9006934	R-DME-9006934	Signaling by Receptor Tyrosine Kinases	2/181	152/3051	0.999201646	0.999201646	0.868472478	Ubi-p5E/Pp2A-29B	2
