# Supplementary material for: Temperature-driven coordination of circadian transcriptional regulation
Source: PLoS Comput Biol. 2024 Apr 22;20(4):e1012029. doi: 10.1371/journal.pcbi.1012029 (PMC11108206; doi:10.1371/journal.pcbi.1012029)
Supplement: S3 Table — Reactome pathways enriched by genes considered to be cycling under 18°C. (CSV) [file pcbi.1012029.s011.csv]

	ID	Description	GeneRatio	BgRatio	pvalue	p.adjust	qvalue	geneID	Count
R-DME-556833	R-DME-556833	Metabolism of lipids	27/121	288/3051	1.22E-05	0.00291831	0.002585521	sws/mdy/wun/ATPCL/Gpo1/Mgstl/Taz/Agpat2/bgm/CG8814/CG17292/CG18609/CG8654/CG2765/SCOT/bmm/CG7458/ELOVL/fabp/CG6126/CG6432/CG15531/Hexo2/spin/whd/Lpin/FASN1	27
R-DME-8979227	R-DME-8979227	Triglyceride metabolism	5/121	12/3051	5.72E-05	0.006868449	0.006085205	mdy/Gpo1/bmm/fabp/Lpin	5
R-DME-8978868	R-DME-8978868	Fatty acid metabolism	13/121	97/3051	8.67E-05	0.00693412	0.006143387	ATPCL/Mgstl/bgm/CG8814/CG18609/CG8654/CG2765/CG7458/ELOVL/CG6126/CG15531/whd/FASN1	13
R-DME-196849	R-DME-196849	Metabolism of water-soluble vitamins and cofactors	10/121	65/3051	0.000186703	0.01120218	0.009924738	fbl/CG4407/CG6145/CG8654/CG7458/CG6126/Mccc2/sgll/CG32099/FASN1	10
R-DME-196854	R-DME-196854	Metabolism of vitamins and cofactors	12/121	97/3051	0.000355861	0.015681415	0.013893184	fbl/CG4407/CG10237/CG6145/CG8654/CG7458/fabp/CG6126/Mccc2/sgll/CG32099/FASN1	12
R-DME-425407	R-DME-425407	SLC-mediated transmembrane transport	12/121	98/3051	0.000392035	0.015681415	0.013893184	Catsup/Efr/sbm/CG13796/CG8654/CG4797/CG7458/CG1213/Zip88E/CG6126/Smvt/Vmat	12
R-DME-71336	R-DME-71336	Pentose phosphate pathway	4/121	11/3051	0.000625824	0.018477443	0.016370366	Zw/Pgd/Taldo/CG8036	4
R-DME-442660	R-DME-442660	Na+/Cl- dependent neurotransmitter transporters	5/121	19/3051	0.00067159	0.018477443	0.016370366	CG13796/CG8654/CG7458/CG6126/Vmat	5
R-DME-425366	R-DME-425366	Transport of bile salts and organic acids, metal ions and amine compounds	7/121	39/3051	0.000692904	0.018477443	0.016370366	Catsup/CG13796/CG8654/CG7458/Zip88E/CG6126/Vmat	7
R-DME-200425	R-DME-200425	Carnitine metabolism	5/121	20/3051	0.000867317	0.020359995	0.018038241	CG8654/CG2765/CG7458/CG6126/whd	5
R-DME-75105	R-DME-75105	Fatty acyl-CoA biosynthesis	6/121	30/3051	0.000933166	0.020359995	0.018038241	ATPCL/bgm/CG18609/ELOVL/CG15531/FASN1	6
R-DME-70171	R-DME-70171	Glycolysis	4/121	13/3051	0.001274582	0.025491633	0.022584692	Eno/Pgi/Pfrx/PyK	4
R-DME-71387	R-DME-71387	Metabolism of carbohydrates	11/121	102/3051	0.002008558	0.037081074	0.03285253	Eno/Got1/Pgi/Zw/Pgd/Sodh-2/Taldo/Pfrx/CG8036/Hexo2/PyK	11
R-DME-70326	R-DME-70326	Glucose metabolism	5/121	25/3051	0.002534615	0.04345055	0.038495663	Eno/Got1/Pgi/Pfrx/PyK	5
R-DME-181430	R-DME-181430	Norepinephrine Neurotransmitter Release Cycle	4/121	17/3051	0.00375037	0.060005919	0.053163139	CG8654/CG7458/CG6126/Vmat	4
R-DME-1483206	R-DME-1483206	Glycerophospholipid biosynthesis	7/121	55/3051	0.00540219	0.071429909	0.063284393	mdy/Gpo1/Taz/Agpat2/CG17292/bmm/Lpin	7
R-DME-196807	R-DME-196807	Nicotinate metabolism	4/121	19/3051	0.005743749	0.071429909	0.063284393	CG6145/CG8654/CG7458/CG6126	4
R-DME-112310	R-DME-112310	Neurotransmitter release cycle	5/121	30/3051	0.005801362	0.071429909	0.063284393	CG13796/CG8654/CG7458/CG6126/Vmat	5
R-DME-2161517	R-DME-2161517	Abacavir transmembrane transport	3/121	10/3051	0.005952492	0.071429909	0.063284393	CG8654/CG7458/CG6126	3
R-DME-561048	R-DME-561048	Organic anion transport	3/121	10/3051	0.005952492	0.071429909	0.063284393	CG8654/CG7458/CG6126	3
R-DME-549127	R-DME-549127	Organic cation transport	3/121	11/3051	0.007949993	0.086727198	0.076837254	CG8654/CG7458/CG6126	3
R-DME-549132	R-DME-549132	Organic cation/anion/zwitterion transport	3/121	11/3051	0.007949993	0.086727198	0.076837254	CG8654/CG7458/CG6126	3
R-DME-163685	R-DME-163685	Integration of energy metabolism	4/121	21/3051	0.008341739	0.087044231	0.077118135	Ac76E/Taldo/CG8036/FASN1	4
R-DME-2161522	R-DME-2161522	Abacavir transport and metabolism	3/121	13/3051	0.013003229	0.130032294	0.11520405	CG8654/CG7458/CG6126	3
R-DME-197264	R-DME-197264	Nicotinamide salvaging	3/121	14/3051	0.016077709	0.154346005	0.136745145	CG8654/CG7458/CG6126	3
R-DME-1483257	R-DME-1483257	Phospholipid metabolism	8/121	84/3051	0.0169294	0.156271384	0.138450963	sws/mdy/Gpo1/Taz/Agpat2/CG17292/bmm/Lpin	8
R-DME-112311	R-DME-112311	Neurotransmitter clearance	3/121	15/3051	0.019525236	0.167359165	0.148274348	CG8654/CG7458/CG6126	3
R-DME-189445	R-DME-189445	Metabolism of porphyrins	3/121	15/3051	0.019525236	0.167359165	0.148274348	CG3803/fabp/Ho	3
R-DME-112316	R-DME-112316	Neuronal System	7/121	76/3051	0.029358975	0.242970825	0.215263625	Ac76E/CG13796/CG8654/CG7458/CG6126/Vmat/Ih	7
R-DME-70263	R-DME-70263	Gluconeogenesis	3/121	18/3051	0.032122596	0.256980766	0.227675942	Eno/Got1/Pgi	3
R-DME-432626	R-DME-432626	Circadian Clock pathway	6/121	62/3051	0.034467243	0.261660914	0.231822389	per/tim/vri/Pdp1/cry/cwo	6
R-DME-1483166	R-DME-1483166	Synthesis of PA	3/121	19/3051	0.037068629	0.261660914	0.231822389	Gpo1/Agpat2/CG17292	3
R-DME-156590	R-DME-156590	Glutathione conjugation	3/121	19/3051	0.037068629	0.261660914	0.231822389	Mgstl/GstT4/GstZ2	3
R-DME-75876	R-DME-75876	Synthesis of very long-chain fatty acyl-CoAs	3/121	19/3051	0.037068629	0.261660914	0.231822389	bgm/CG18609/ELOVL	3
R-DME-432553	R-DME-432553	Phosphorylation of PER and TIM	3/121	20/3051	0.042381413	0.282542752	0.250322965	per/tim/cry	3
R-DME-71403	R-DME-71403	Citric acid cycle (TCA cycle)	3/121	20/3051	0.042381413	0.282542752	0.250322965	Nc73EF/kdn/Fum1	3
R-DME-112315	R-DME-112315	Transmission across Chemical Synapses	6/121	67/3051	0.047732392	0.303503317	0.268893289	Ac76E/CG13796/CG8654/CG7458/CG6126/Vmat	6
R-DME-5362517	R-DME-5362517	Signaling by Retinoic Acid	3/121	21/3051	0.048054692	0.303503317	0.268893289	CG8888/fabp/whd	3
R-DME-446193	R-DME-446193	Biosynthesis of the N-glycan precursor (dolichol lipid-linked oligosaccharide, LLO) and transfer to a nascent protein	4/121	36/3051	0.052111873	0.320688446	0.284118711	CG10166/Alg2/Pmm2/Mpi	4
R-DME-2453902	R-DME-2453902	The canonical retinoid cycle in rods (twilight vision)	2/121	10/3051	0.056997867	0.341987204	0.302988664	CG8888/fabp	2
R-DME-446219	R-DME-446219	Synthesis of substrates in N-glycan biosythesis	3/121	25/3051	0.074187007	0.434265408	0.384743914	CG10166/Pmm2/Mpi	3
R-DME-71406	R-DME-71406	Pyruvate metabolism and Citric Acid (TCA) cycle	4/121	42/3051	0.082784844	0.473056253	0.419111241	Nc73EF/GstZ2/kdn/Fum1	4
R-DME-5365859	R-DME-5365859	RA biosynthesis pathway	2/121	13/3051	0.091492881	0.510657943	0.45242502	CG8888/fabp	2
R-DME-8980692	R-DME-8980692	RHOA GTPase cycle	4/121	45/3051	0.100822424	0.549940492	0.48722798	Pkn/CG8814/Ho/RhoGAP93B	4
R-DME-6806667	R-DME-6806667	Metabolism of fat-soluble vitamins	2/121	14/3051	0.104062077	0.554997743	0.491708527	CG10237/fabp	2
R-DME-2046105	R-DME-2046105	Linoleic acid (LA) metabolism	2/121	15/3051	0.117067745	0.610788233	0.541136943	CG18609/ELOVL	2
R-DME-156580	R-DME-156580	Phase II - Conjugation of compounds	3/121	31/3051	0.122520945	0.625638867	0.554294084	Mgstl/GstT4/GstZ2	3
R-DME-189200	R-DME-189200	Cellular hexose transport	2/121	16/3051	0.130456202	0.638969153	0.56610425	CG4797/CG1213	2
R-DME-70895	R-DME-70895	Branched-chain amino acid catabolism	2/121	16/3051	0.130456202	0.638969153	0.56610425	CG17896/Mccc2	2
R-DME-9013106	R-DME-9013106	RHOC GTPase cycle	3/121	33/3051	0.140670633	0.675219036	0.598220374	Pkn/CG8814/RhoGAP93B	3
R-DME-5205647	R-DME-5205647	Mitophagy	2/121	17/3051	0.144177276	0.678481297	0.601110623	ref(2)P/Atg1	2
R-DME-2046104	R-DME-2046104	alpha-linolenic (omega3) and linoleic (omega6) acid metabolism	2/121	18/3051	0.158184111	0.716305407	0.634621457	CG18609/ELOVL	2
R-DME-2046106	R-DME-2046106	alpha-linolenic acid (ALA) metabolism	2/121	18/3051	0.158184111	0.716305407	0.634621457	CG18609/ELOVL	2
R-DME-428157	R-DME-428157	Sphingolipid metabolism	3/121	36/3051	0.169438894	0.729696279	0.646485299	wun/Hexo2/spin	3
R-DME-71291	R-DME-71291	Metabolism of amino acids and derivatives	9/121	158/3051	0.172078338	0.729696279	0.646485299	Got1/Nc73EF/CG17896/CG13796/CG11241/GstZ2/Smvt/hgo/Mccc2	9
R-DME-352230	R-DME-352230	Amino acid transport across the plasma membrane	2/121	19/3051	0.172432991	0.729696279	0.646485299	sbm/CG13796	2
R-DME-382551	R-DME-382551	Transport of small molecules	15/121	291/3051	0.173302866	0.729696279	0.646485299	Catsup/Efr/sbm/ABCA/CG13796/CG17292/CG8654/CG4797/CG7458/CG1213/Ho/Zip88E/CG6126/Smvt/Vmat	15
R-DME-1660661	R-DME-1660661	Sphingolipid de novo biosynthesis	2/121	20/3051	0.186883166	0.760202709	0.673512927	wun/spin	2
R-DME-8935690	R-DME-8935690	Digestion	2/121	20/3051	0.186883166	0.760202709	0.673512927	Idgf2/CG17292	2
R-DME-425393	R-DME-425393	Transport of inorganic cations/anions and amino acids/oligopeptides	3/121	39/3051	0.199737619	0.785852929	0.696238121	sbm/CG13796/Smvt	3
R-DME-432395	R-DME-432395	Degradation of TIM	3/121	39/3051	0.199737619	0.785852929	0.696238121	per/tim/cry	3
R-DME-6798695	R-DME-6798695	Neutrophil degranulation	16/121	324/3051	0.208430685	0.806828458	0.714821704	Pgi/mdy/Lectin-galC1/ATPCL/Idgf2/Mgstl/Agpat2/ABCA/CG15358/CG9044/Nepl9/fabp/Ho/Nepl18/Hexo2/PyK	16
R-DME-211859	R-DME-211859	Biological oxidations	4/121	62/3051	0.229995257	0.876172409	0.776258012	AcCoAS/Mgstl/GstT4/GstZ2	4
R-DME-5252538	R-DME-5252538	Drosophila signaling pathways	8/121	150/3051	0.242188544	0.908207042	0.804639572	per/smo/tim/vri/Pdp1/cry/Ilp6/cwo	8
R-DME-8963743	R-DME-8963743	Digestion and absorption	2/121	24/3051	0.245976721	0.908221739	0.804652593	Idgf2/CG17292	2
R-DME-9013026	R-DME-9013026	RHOB GTPase cycle	2/121	25/3051	0.260914957	0.910451138	0.806627763	Pkn/RhoGAP93B	2
R-DME-381426	R-DME-381426	Regulation of Insulin-like Growth Factor (IGF) transport and uptake by Insulin-like Growth Factor Binding Proteins (IGFBPs)	3/121	46/3051	0.274441454	0.910451138	0.806627763	bmm/CG31145/Pdi	3
R-DME-8957275	R-DME-8957275	Post-translational protein phosphorylation	3/121	46/3051	0.274441454	0.910451138	0.806627763	bmm/CG31145/Pdi	3
R-DME-389661	R-DME-389661	Glyoxylate metabolism and glycine degradation	2/121	26/3051	0.275863683	0.910451138	0.806627763	Nc73EF/CG11241	2
R-DME-9707587	R-DME-9707587	Regulation of HMOX1 expression and activity	3/121	48/3051	0.296387747	0.910451138	0.806627763	Spp/Ho/Keap1	3
R-DME-9711123	R-DME-9711123	Cellular response to chemical stress	5/121	94/3051	0.316095667	0.910451138	0.806627763	Spp/fabp/Ho/Keap1/Trx-2	5
R-DME-5628897	R-DME-5628897	TP53 Regulates Metabolic Genes	3/121	50/3051	0.318443244	0.910451138	0.806627763	Pgi/Zw/Trx-2	3
R-DME-110526	R-DME-110526	Insulin receptor mediated signaling	1/121	10/3051	0.333210063	0.910451138	0.806627763	Ilp6	1
R-DME-192456	R-DME-192456	Digestion of dietary lipid	1/121	10/3051	0.333210063	0.910451138	0.806627763	CG17292	1
R-DME-204174	R-DME-204174	Regulation of pyruvate dehydrogenase (PDH) complex	1/121	10/3051	0.333210063	0.910451138	0.806627763	GstZ2	1
R-DME-209776	R-DME-209776	Metabolism of amine-derived hormones	1/121	10/3051	0.333210063	0.910451138	0.806627763	Smvt	1
R-DME-400206	R-DME-400206	Regulation of lipid metabolism by PPARalpha	1/121	10/3051	0.333210063	0.910451138	0.806627763	fabp	1
R-DME-422356	R-DME-422356	Regulation of insulin secretion	1/121	10/3051	0.333210063	0.910451138	0.806627763	Ac76E	1
R-DME-71064	R-DME-71064	Lysine catabolism	1/121	10/3051	0.333210063	0.910451138	0.806627763	Nc73EF	1
R-DME-8877627	R-DME-8877627	Vitamin E	1/121	10/3051	0.333210063	0.910451138	0.806627763	CG10237	1
R-DME-8953750	R-DME-8953750	Transcriptional Regulation by E2F6	1/121	10/3051	0.333210063	0.910451138	0.806627763	Max	1
R-DME-2995410	R-DME-2995410	Nuclear Envelope (NE) Reassembly	2/121	30/3051	0.335308264	0.910451138	0.806627763	Nup44A/Sirt2	2
R-DME-2187338	R-DME-2187338	Visual phototransduction	2/121	31/3051	0.349983252	0.910451138	0.806627763	CG8888/fabp	2
R-DME-111931	R-DME-111931	PKA-mediated phosphorylation of CREB	1/121	11/3051	0.35974133	0.910451138	0.806627763	Ac76E	1
R-DME-163615	R-DME-163615	PKA activation	1/121	11/3051	0.35974133	0.910451138	0.806627763	Ac76E	1
R-DME-1638074	R-DME-1638074	Keratan sulfate/keratin metabolism	1/121	11/3051	0.35974133	0.910451138	0.806627763	Hexo2	1
R-DME-189451	R-DME-189451	Heme biosynthesis	1/121	11/3051	0.35974133	0.910451138	0.806627763	CG3803	1
R-DME-425397	R-DME-425397	Transport of vitamins, nucleosides, and related molecules	1/121	11/3051	0.35974133	0.910451138	0.806627763	Efr	1
R-DME-5205685	R-DME-5205685	PINK1-PRKN Mediated Mitophagy	1/121	11/3051	0.35974133	0.910451138	0.806627763	ref(2)P	1
R-DME-9609523	R-DME-9609523	Insertion of tail-anchored proteins into the endoplasmic reticulum membrane	1/121	11/3051	0.35974133	0.910451138	0.806627763	Ho	1
R-DME-9709957	R-DME-9709957	Sensory Perception	2/121	32/3051	0.364549878	0.910451138	0.806627763	CG8888/fabp	2
R-DME-2980766	R-DME-2980766	Nuclear Envelope Breakdown	2/121	33/3051	0.3789937	0.910451138	0.806627763	Nup44A/Lpin	2
R-DME-1482801	R-DME-1482801	Acyl chain remodelling of PS	1/121	12/3051	0.38522531	0.910451138	0.806627763	CG17292	1
R-DME-1483191	R-DME-1483191	Synthesis of PC	1/121	12/3051	0.38522531	0.910451138	0.806627763	Lpin	1
R-DME-3299685	R-DME-3299685	Detoxification of Reactive Oxygen Species	1/121	12/3051	0.38522531	0.910451138	0.806627763	Trx-2	1
R-DME-383280	R-DME-383280	Nuclear Receptor transcription pathway	1/121	12/3051	0.38522531	0.910451138	0.806627763	CG42554	1
R-DME-8956320	R-DME-8956320	Nucleobase biosynthesis	1/121	12/3051	0.38522531	0.910451138	0.806627763	bur	1
R-DME-9615933	R-DME-9615933	Postmitotic nuclear pore complex (NPC) reformation	1/121	12/3051	0.38522531	0.910451138	0.806627763	Nup44A	1
R-DME-9663891	R-DME-9663891	Selective autophagy	2/121	34/3051	0.393301573	0.910451138	0.806627763	ref(2)P/Atg1	2
R-DME-2022377	R-DME-2022377	Metabolism of Angiotensinogen to Angiotensins	2/121	35/3051	0.407461569	0.910451138	0.806627763	Nepl9/Nepl18	2
R-DME-111933	R-DME-111933	Calmodulin induced events	1/121	13/3051	0.409703012	0.910451138	0.806627763	Ac76E	1
R-DME-111996	R-DME-111996	Ca-dependent events	1/121	13/3051	0.409703012	0.910451138	0.806627763	Ac76E	1
R-DME-111997	R-DME-111997	CaM pathway	1/121	13/3051	0.409703012	0.910451138	0.806627763	Ac76E	1
R-DME-1268020	R-DME-1268020	Mitochondrial protein import	1/121	13/3051	0.409703012	0.910451138	0.806627763	Taz	1
R-DME-2142753	R-DME-2142753	Arachidonic acid metabolism	1/121	13/3051	0.409703012	0.910451138	0.806627763	Mgstl	1
R-DME-499943	R-DME-499943	Interconversion of nucleotide di- and triphosphates	1/121	13/3051	0.409703012	0.910451138	0.806627763	Trx-2	1
R-DME-5625740	R-DME-5625740	RHO GTPases activate PKNs	1/121	13/3051	0.409703012	0.910451138	0.806627763	Pkn	1
R-DME-888590	R-DME-888590	GABA synthesis, release, reuptake and degradation	1/121	13/3051	0.409703012	0.910451138	0.806627763	CG13796	1
R-DME-9707564	R-DME-9707564	Cytoprotection by HMOX1	4/121	83/3051	0.419897407	0.92454475	0.819114208	Spp/fabp/Ho/Keap1	4
R-DME-1489509	R-DME-1489509	DAG and IP3 signaling	1/121	14/3051	0.433213853	0.9283154	0.822454872	Ac76E	1
R-DME-5620920	R-DME-5620920	Cargo trafficking to the periciliary membrane	1/121	14/3051	0.433213853	0.9283154	0.822454872	smo	1
R-DME-9603798	R-DME-9603798	Class I peroxisomal membrane protein import	1/121	14/3051	0.433213853	0.9283154	0.822454872	CG8814	1
R-DME-112043	R-DME-112043	PLC beta mediated events	1/121	15/3051	0.455795718	0.959569933	0.850145292	Ac76E	1
R-DME-8876725	R-DME-8876725	Protein methylation	1/121	15/3051	0.455795718	0.959569933	0.850145292	CG9154	1
R-DME-6811434	R-DME-6811434	COPI-dependent Golgi-to-ER retrograde traffic	2/121	40/3051	0.475702081	0.962994997	0.853179778	CHOp24/KdelR	2
R-DME-1369062	R-DME-1369062	ABC transporters in lipid homeostasis	1/121	16/3051	0.477485019	0.962994997	0.853179778	ABCA	1
R-DME-1660662	R-DME-1660662	Glycosphingolipid metabolism	1/121	16/3051	0.477485019	0.962994997	0.853179778	Hexo2	1
R-DME-1793185	R-DME-1793185	Chondroitin sulfate/dermatan sulfate metabolism	1/121	16/3051	0.477485019	0.962994997	0.853179778	Hexo2	1
R-DME-5675221	R-DME-5675221	Negative regulation of MAPK pathway	1/121	16/3051	0.477485019	0.962994997	0.853179778	CG7530	1
R-DME-112040	R-DME-112040	G-protein mediated events	1/121	17/3051	0.498316753	0.971858542	0.861032568	Ac76E	1
R-DME-194068	R-DME-194068	Bile acid and bile salt metabolism	1/121	17/3051	0.498316753	0.971858542	0.861032568	fabp	1
R-DME-390918	R-DME-390918	Peroxisomal lipid metabolism	1/121	17/3051	0.498316753	0.971858542	0.861032568	CG8814	1
R-DME-168249	R-DME-168249	Innate Immune System	17/121	419/3051	0.500523269	0.971858542	0.861032568	Pgi/mdy/Lectin-galC1/ATPCL/Idgf2/Mgstl/Agpat2/ABCA/CG15358/CG9044/Nepl9/fabp/Ho/Nepl18/Trx-2/Hexo2/PyK	17
R-DME-5358351	R-DME-5358351	Signaling by Hedgehog	3/121	68/3051	0.510910253	0.971858542	0.861032568	smo/Ac76E/Pdi	3
R-DME-209214	R-DME-209214	Phosphorylation of SMO	1/121	18/3051	0.518324556	0.971858542	0.861032568	smo	1
R-DME-216217	R-DME-216217	Activation of SMO	1/121	18/3051	0.518324556	0.971858542	0.861032568	smo	1
R-DME-8963899	R-DME-8963899	Plasma lipoprotein remodeling	1/121	18/3051	0.518324556	0.971858542	0.861032568	CG17292	1
R-DME-8964058	R-DME-8964058	HDL remodeling	1/121	18/3051	0.518324556	0.971858542	0.861032568	CG17292	1
R-DME-2980736	R-DME-2980736	Peptide hormone metabolism	2/121	44/3051	0.526792186	0.975230963	0.864020414	Nepl9/Nepl18	2
R-DME-111885	R-DME-111885	Opioid Signalling	1/121	19/3051	0.537540754	0.975230963	0.864020414	Ac76E	1
R-DME-1474228	R-DME-1474228	Degradation of the extracellular matrix	1/121	19/3051	0.537540754	0.975230963	0.864020414	HtrA2	1
R-DME-68875	R-DME-68875	Mitotic Prophase	2/121	45/3051	0.539036705	0.975230963	0.864020414	Nup44A/Lpin	2
R-DME-9609507	R-DME-9609507	Protein localization	3/121	71/3051	0.540440492	0.975230963	0.864020414	Taz/CG8814/Ho	3
R-DME-3371571	R-DME-3371571	HSF1-dependent transactivation	1/121	20/3051	0.555996417	0.988438074	0.875721451	l(2)efl	1
R-DME-9648002	R-DME-9648002	RAS processing	1/121	20/3051	0.555996417	0.988438074	0.875721451	scny	1
R-DME-70268	R-DME-70268	Pyruvate metabolism	1/121	21/3051	0.573721403	0.991204092	0.878172046	GstZ2	1
R-DME-8866652	R-DME-8866652	Synthesis of active ubiquitin: roles of E1 and E2 enzymes	1/121	21/3051	0.573721403	0.991204092	0.878172046	CG7220	1
R-DME-9035034	R-DME-9035034	RHOF GTPase cycle	1/121	21/3051	0.573721403	0.991204092	0.878172046	RhoGAP93B	1
R-DME-1632852	R-DME-1632852	Macroautophagy	3/121	75/3051	0.578202387	0.991204092	0.878172046	ref(2)P/Atg1/Atg13	3
R-DME-9612973	R-DME-9612973	Autophagy	3/121	75/3051	0.578202387	0.991204092	0.878172046	ref(2)P/Atg1/Atg13	3
R-DME-446203	R-DME-446203	Asparagine N-linked glycosylation	6/121	155/3051	0.585926084	0.997320993	0.883591406	CHOp24/CG10166/Alg2/Pmm2/KdelR/Mpi	6
R-DME-15869	R-DME-15869	Metabolism of nucleotides	2/121	50/3051	0.596962071	0.999987786	0.885954091	bur/Trx-2	2
R-DME-2559580	R-DME-2559580	Oxidative Stress Induced Senescence	1/121	23/3051	0.607093015	0.999987786	0.885954091	Trx-2	1
R-DME-5617833	R-DME-5617833	Cilium Assembly	1/121	24/3051	0.622793724	0.999987786	0.885954091	smo	1
R-DME-5610787	R-DME-5610787	Hedgehog 'off' state	2/121	53/3051	0.629044355	0.999987786	0.885954091	smo/Ac76E	2
R-DME-416476	R-DME-416476	G alpha (q) signalling events	1/121	25/3051	0.637872006	0.999987786	0.885954091	CrzR	1
R-DME-8951664	R-DME-8951664	Neddylation	4/121	112/3051	0.657409471	0.999987786	0.885954091	adp/CG7275/CG10516/Keap1	4
R-DME-418594	R-DME-418594	G alpha (i) signalling events	1/121	27/3051	0.666258245	0.999987786	0.885954091	Ac76E	1
R-DME-75153	R-DME-75153	Apoptotic execution phase	1/121	27/3051	0.666258245	0.999987786	0.885954091	Drep4	1
R-DME-9013149	R-DME-9013149	RAC1 GTPase cycle	2/121	57/3051	0.668717182	0.999987786	0.885954091	Pkn/RhoGAP93B	2
R-DME-1483255	R-DME-1483255	PI Metabolism	1/121	29/3051	0.692436315	0.999987786	0.885954091	sws	1
R-DME-3301854	R-DME-3301854	Nuclear Pore Complex (NPC) Disassembly	1/121	29/3051	0.692436315	0.999987786	0.885954091	Nup44A	1
R-DME-6807878	R-DME-6807878	COPI-mediated anterograde transport	2/121	60/3051	0.696192187	0.999987786	0.885954091	CHOp24/KdelR	2
R-DME-109581	R-DME-109581	Apoptosis	1/121	30/3051	0.704751076	0.999987786	0.885954091	Drep4	1
R-DME-112314	R-DME-112314	Neurotransmitter receptors and postsynaptic signal transmission	1/121	30/3051	0.704751076	0.999987786	0.885954091	Ac76E	1
R-DME-211945	R-DME-211945	Phase I - Functionalization of compounds	1/121	30/3051	0.704751076	0.999987786	0.885954091	AcCoAS	1
R-DME-4085377	R-DME-4085377	SUMOylation of SUMOylation proteins	1/121	30/3051	0.704751076	0.999987786	0.885954091	Nup44A	1
R-DME-9013405	R-DME-9013405	RHOD GTPase cycle	1/121	30/3051	0.704751076	0.999987786	0.885954091	RhoGAP93B	1
R-DME-1483249	R-DME-1483249	Inositol phosphate metabolism	1/121	31/3051	0.71657667	0.999987786	0.885954091	CG10082	1
R-DME-9006931	R-DME-9006931	Signaling by Nuclear Receptors	3/121	93/3051	0.722782078	0.999987786	0.885954091	CG8888/fabp/whd	3
R-DME-4615885	R-DME-4615885	SUMOylation of DNA replication proteins	1/121	32/3051	0.727932373	0.999987786	0.885954091	Nup44A	1
R-DME-8856688	R-DME-8856688	Golgi-to-ER retrograde transport	2/121	65/3051	0.737813719	0.999987786	0.885954091	CHOp24/KdelR	2
R-DME-159227	R-DME-159227	Transport of the SLBP independent Mature mRNA	1/121	33/3051	0.738836706	0.999987786	0.885954091	Nup44A	1
R-DME-4551638	R-DME-4551638	SUMOylation of chromatin organization proteins	1/121	33/3051	0.738836706	0.999987786	0.885954091	Nup44A	1
R-DME-5357801	R-DME-5357801	Programmed Cell Death	1/121	33/3051	0.738836706	0.999987786	0.885954091	Drep4	1
R-DME-159230	R-DME-159230	Transport of the SLBP Dependant Mature mRNA	1/121	34/3051	0.749307468	0.999987786	0.885954091	Nup44A	1
R-DME-8852135	R-DME-8852135	Protein ubiquitination	1/121	34/3051	0.749307468	0.999987786	0.885954091	CG7220	1
R-DME-9013148	R-DME-9013148	CDC42 GTPase cycle	1/121	34/3051	0.749307468	0.999987786	0.885954091	RhoGAP93B	1
R-DME-1630316	R-DME-1630316	Glycosaminoglycan metabolism	1/121	35/3051	0.759361759	0.999987786	0.885954091	Hexo2	1
R-DME-538864	R-DME-538864	Degradation of CRY	1/121	35/3051	0.759361759	0.999987786	0.885954091	cry	1
R-DME-388396	R-DME-388396	GPCR downstream signalling	2/121	68/3051	0.760403019	0.999987786	0.885954091	Ac76E/CrzR	2
R-DME-372790	R-DME-372790	Signaling by GPCR	2/121	69/3051	0.767553461	0.999987786	0.885954091	Ac76E/CrzR	2
R-DME-174824	R-DME-174824	Plasma lipoprotein assembly, remodeling, and clearance	1/121	36/3051	0.769016012	0.999987786	0.885954091	CG17292	1
R-DME-3371556	R-DME-3371556	Cellular response to heat stress	2/121	70/3051	0.774519515	0.999987786	0.885954091	l(2)efl/Nup44A	2
R-DME-432524	R-DME-432524	Degradation of PER	1/121	37/3051	0.778286016	0.999987786	0.885954091	per	1
R-DME-3108214	R-DME-3108214	SUMOylation of DNA damage response and repair proteins	1/121	38/3051	0.787186942	0.999987786	0.885954091	Nup44A	1
R-DME-917937	R-DME-917937	Iron uptake and transport	1/121	38/3051	0.787186942	0.999987786	0.885954091	Ho	1
R-DME-5673001	R-DME-5673001	RAF/MAP kinase cascade	2/121	73/3051	0.794343858	0.999987786	0.885954091	CG7530/scny	2
R-DME-5684996	R-DME-5684996	MAPK1/MAPK3 signaling	2/121	73/3051	0.794343858	0.999987786	0.885954091	CG7530/scny	2
R-DME-159231	R-DME-159231	Transport of Mature mRNA Derived from an Intronless Transcript	1/121	40/3051	0.803939298	0.999987786	0.885954091	Nup44A	1
R-DME-8876198	R-DME-8876198	RAB GEFs exchange GTP for GDP on RABs	1/121	40/3051	0.803939298	0.999987786	0.885954091	Atg1	1
R-DME-159234	R-DME-159234	Transport of Mature mRNAs Derived from Intronless Transcripts	1/121	41/3051	0.811818191	0.999987786	0.885954091	Nup44A	1
R-DME-1852241	R-DME-1852241	Organelle biogenesis and maintenance	1/121	42/3051	0.819382974	0.999987786	0.885954091	smo	1
R-DME-8932339	R-DME-8932339	ROS sensing by NFE2L2	1/121	42/3051	0.819382974	0.999987786	0.885954091	Keap1	1
R-DME-2555396	R-DME-2555396	Mitotic Metaphase and Anaphase	2/121	78/3051	0.824003674	0.999987786	0.885954091	Nup44A/Sirt2	2
R-DME-68882	R-DME-68882	Mitotic Anaphase	2/121	78/3051	0.824003674	0.999987786	0.885954091	Nup44A/Sirt2	2
R-DME-9012999	R-DME-9012999	RHO GTPase cycle	4/121	142/3051	0.824995981	0.999987786	0.885954091	Pkn/CG8814/Ho/RhoGAP93B	4
R-DME-1428517	R-DME-1428517	The citric acid (TCA) cycle and respiratory electron transport	4/121	144/3051	0.83328868	0.999987786	0.885954091	Nc73EF/GstZ2/kdn/Fum1	4
R-DME-1474244	R-DME-1474244	Extracellular matrix organization	1/121	44/3051	0.833619418	0.999987786	0.885954091	HtrA2	1
R-DME-5683057	R-DME-5683057	MAPK family signaling cascades	2/121	80/3051	0.83476209	0.999987786	0.885954091	CG7530/scny	2
R-DME-195258	R-DME-195258	RHO GTPase Effectors	1/121	46/3051	0.846742273	0.999987786	0.885954091	Pkn	1
R-DME-2559583	R-DME-2559583	Cellular Senescence	1/121	46/3051	0.846742273	0.999987786	0.885954091	Trx-2	1
R-DME-5358346	R-DME-5358346	Hedgehog ligand biogenesis	1/121	46/3051	0.846742273	0.999987786	0.885954091	Pdi	1
R-DME-983168	R-DME-983168	Antigen processing: Ubiquitination & Proteasome degradation	4/121	148/3051	0.848905264	0.999987786	0.885954091	CG7220/CG3356/Keap1/Psa	4
R-DME-5578749	R-DME-5578749	Transcriptional regulation by small RNAs	1/121	47/3051	0.852913383	0.999987786	0.885954091	Nup44A	1
R-DME-983169	R-DME-983169	Class I MHC mediated antigen processing & presentation	4/121	150/3051	0.856245108	0.999987786	0.885954091	CG7220/CG3356/Keap1/Psa	4
R-DME-6791226	R-DME-6791226	Major pathway of rRNA processing in the nucleolus and cytosol	2/121	85/3051	0.859125301	0.999987786	0.885954091	CG14805/CG7275	2
R-DME-72312	R-DME-72312	rRNA processing	2/121	85/3051	0.859125301	0.999987786	0.885954091	CG14805/CG7275	2
R-DME-8868773	R-DME-8868773	rRNA processing in the nucleus and cytosol	2/121	85/3051	0.859125301	0.999987786	0.885954091	CG14805/CG7275	2
R-DME-3371453	R-DME-3371453	Regulation of HSF1-mediated heat shock response	1/121	50/3051	0.869986309	0.999987786	0.885954091	Nup44A	1
R-DME-211000	R-DME-211000	Gene Silencing by RNA	1/121	51/3051	0.875228447	0.999987786	0.885954091	Nup44A	1
R-DME-5632684	R-DME-5632684	Hedgehog 'on' state	1/121	52/3051	0.8802609	0.999987786	0.885954091	smo	1
R-DME-68886	R-DME-68886	M Phase	3/121	125/3051	0.882021299	0.999987786	0.885954091	Nup44A/Sirt2/Lpin	3
R-DME-209452	R-DME-209452	N-HH ligand bound to PTC receptor complex	1/121	53/3051	0.885091987	0.999987786	0.885954091	smo	1
R-DME-6807505	R-DME-6807505	RNA polymerase II transcribes snRNA genes	1/121	53/3051	0.885091987	0.999987786	0.885954091	su(sable)	1
R-DME-3108232	R-DME-3108232	SUMO E3 ligases SUMOylate target proteins	1/121	54/3051	0.889729702	0.999987786	0.885954091	Nup44A	1
R-DME-2990846	R-DME-2990846	SUMOylation	1/121	55/3051	0.894181723	0.999987786	0.885954091	Nup44A	1
R-DME-199977	R-DME-199977	ER to Golgi Anterograde Transport	2/121	96/3051	0.901645563	0.999987786	0.885954091	CHOp24/KdelR	2
R-DME-6811442	R-DME-6811442	Intra-Golgi and retrograde Golgi-to-ER traffic	2/121	96/3051	0.901645563	0.999987786	0.885954091	CHOp24/KdelR	2
R-DME-9007101	R-DME-9007101	Rab regulation of trafficking	1/121	57/3051	0.902557894	0.999987786	0.885954091	Atg1	1
R-DME-194315	R-DME-194315	Signaling by Rho GTPases	4/121	172/3051	0.918949853	0.999987786	0.885954091	Pkn/CG8814/Ho/RhoGAP93B	4
R-DME-159236	R-DME-159236	Transport of Mature mRNA derived from an Intron-Containing Transcript	1/121	62/3051	0.920730767	0.999987786	0.885954091	Nup44A	1
R-DME-209392	R-DME-209392	Hedgehog pathway	1/121	62/3051	0.920730767	0.999987786	0.885954091	smo	1
R-DME-948021	R-DME-948021	Transport to the Golgi and subsequent modification	2/121	106/3051	0.929674412	0.999987786	0.885954091	CHOp24/KdelR	2
R-DME-2262752	R-DME-2262752	Cellular responses to stress	7/121	275/3051	0.931001689	0.999987786	0.885954091	l(2)efl/Spp/Nup44A/fabp/Ho/Keap1/Trx-2	7
R-DME-8953897	R-DME-8953897	Cellular responses to stimuli	7/121	275/3051	0.931001689	0.999987786	0.885954091	l(2)efl/Spp/Nup44A/fabp/Ho/Keap1/Trx-2	7
R-DME-9716542	R-DME-9716542	Signaling by Rho GTPases, Miro GTPases and RHOBTB3	4/121	179/3051	0.933062086	0.999987786	0.885954091	Pkn/CG8814/Ho/RhoGAP93B	4
R-DME-72202	R-DME-72202	Transport of Mature Transcript to Cytoplasm	1/121	71/3051	0.945378624	0.999987786	0.885954091	Nup44A	1
R-DME-8957322	R-DME-8957322	Metabolism of steroids	1/121	72/3051	0.947596472	0.999987786	0.885954091	fabp	1
R-DME-382556	R-DME-382556	ABC-family proteins mediated transport	1/121	74/3051	0.95176772	0.999987786	0.885954091	ABCA	1
R-DME-114608	R-DME-114608	Platelet degranulation	1/121	77/3051	0.957414932	0.999987786	0.885954091	Manf	1
R-DME-76005	R-DME-76005	Response to elevated platelet cytosolic Ca2+	1/121	78/3051	0.959147545	0.999987786	0.885954091	Manf	1
R-DME-1280218	R-DME-1280218	Adaptive Immune System	4/121	198/3051	0.960940973	0.999987786	0.885954091	CG7220/CG3356/Keap1/Psa	4
R-DME-3700989	R-DME-3700989	Transcriptional Regulation by TP53	3/121	169/3051	0.968929811	0.999987786	0.885954091	Pgi/Zw/Trx-2	3
R-DME-5689880	R-DME-5689880	Ub-specific processing proteases	1/121	89/3051	0.974154961	0.999987786	0.885954091	scny	1
R-DME-69278	R-DME-69278	Cell Cycle, Mitotic	3/121	185/3051	0.981520575	0.999987786	0.885954091	Nup44A/Sirt2/Lpin	3
R-DME-1640170	R-DME-1640170	Cell Cycle	3/121	200/3051	0.988801601	0.999987786	0.885954091	Nup44A/Sirt2/Lpin	3
R-DME-76002	R-DME-76002	Platelet activation, signaling and aggregation	1/121	112/3051	0.990133317	0.999987786	0.885954091	Manf	1
R-DME-9006925	R-DME-9006925	Intracellular signaling by second messengers	1/121	115/3051	0.991302862	0.999987786	0.885954091	Ac76E	1
R-DME-5688426	R-DME-5688426	Deubiquitination	1/121	117/3051	0.99200507	0.999987786	0.885954091	scny	1
R-DME-212436	R-DME-212436	Generic Transcription Pathway	5/121	301/3051	0.994775053	0.999987786	0.885954091	Pgi/Zw/Max/Trx-2/CG42554	5
R-DME-72203	R-DME-72203	Processing of Capped Intron-Containing Pre-mRNA	2/121	191/3051	0.996789616	0.999987786	0.885954091	Nup44A/CG12343	2
R-DME-72163	R-DME-72163	mRNA Splicing - Major Pathway	1/121	146/3051	0.997656896	0.999987786	0.885954091	CG12343	1
R-DME-72172	R-DME-72172	mRNA Splicing	1/121	147/3051	0.997754492	0.999987786	0.885954091	CG12343	1
R-DME-73857	R-DME-73857	RNA Polymerase II Transcription	6/121	391/3051	0.999020598	0.999987786	0.885954091	Pgi/su(sable)/Zw/Max/Trx-2/CG42554	6
R-DME-109582	R-DME-109582	Hemostasis	1/121	169/3051	0.999122656	0.999987786	0.885954091	Manf	1
R-DME-199991	R-DME-199991	Membrane Trafficking	3/121	285/3051	0.999465429	0.999987786	0.885954091	CHOp24/Atg1/KdelR	3
R-DME-5653656	R-DME-5653656	Vesicle-mediated transport	3/121	285/3051	0.999465429	0.999987786	0.885954091	CHOp24/Atg1/KdelR	3
R-DME-74160	R-DME-74160	Gene expression (Transcription)	7/121	458/3051	0.999626091	0.999987786	0.885954091	Pgi/su(sable)/Zw/Max/Nup44A/Trx-2/CG42554	7
R-DME-8953854	R-DME-8953854	Metabolism of RNA	4/121	429/3051	0.999987786	0.999987786	0.885954091	CG14805/Nup44A/CG12343/CG7275	4
