# Supplementary material for: Temperature-driven coordination of circadian transcriptional regulation
Source: PLoS Comput Biol. 2024 Apr 22;20(4):e1012029. doi: 10.1371/journal.pcbi.1012029 (PMC11108206; doi:10.1371/journal.pcbi.1012029)
Supplement: S4 Table — Reactome pathways enriched by genes considered to be cycling under both temperatures. (CSV) [file pcbi.1012029.s012.csv]

	ID	Description	GeneRatio	BgRatio	pvalue	p.adjust	qvalue	geneID	Count
R-DME-71336	R-DME-71336	Pentose phosphate pathway	4/52	11/3051	2.27E-05	0.002972247	0.002173359	Zw/Pgd/Taldo/CG8036	4
R-DME-8978868	R-DME-8978868	Fatty acid metabolism	8/52	97/3051	0.000185262	0.012134634	0.008873055	ATPCL/Mgstl/bgm/CG8814/CG18609/CG7458/ELOVL/CG6126	8
R-DME-432626	R-DME-432626	Circadian Clock pathway	6/52	62/3051	0.00054115	0.023630238	0.01727884	per/tim/vri/Pdp1/cry/cwo	6
R-DME-556833	R-DME-556833	Metabolism of lipids	13/52	288/3051	0.000774548	0.024158025	0.017664767	mdy/ATPCL/Gpo1/Mgstl/Taz/bgm/CG8814/CG18609/CG7458/ELOVL/fabp/CG6126/spin	13
R-DME-8979227	R-DME-8979227	Triglyceride metabolism	3/52	12/3051	0.000922062	0.024158025	0.017664767	mdy/Gpo1/fabp	3
R-DME-75105	R-DME-75105	Fatty acyl-CoA biosynthesis	4/52	30/3051	0.001482326	0.032364118	0.023665205	ATPCL/bgm/CG18609/ELOVL	4
R-DME-156590	R-DME-156590	Glutathione conjugation	3/52	19/3051	0.003732827	0.054333378	0.039729509	Mgstl/GstT4/GstZ2	3
R-DME-442660	R-DME-442660	Na+/Cl- dependent neurotransmitter transporters	3/52	19/3051	0.003732827	0.054333378	0.039729509	CG13796/CG7458/CG6126	3
R-DME-75876	R-DME-75876	Synthesis of very long-chain fatty acyl-CoAs	3/52	19/3051	0.003732827	0.054333378	0.039729509	bgm/CG18609/ELOVL	3
R-DME-432553	R-DME-432553	Phosphorylation of PER and TIM	3/52	20/3051	0.0043391	0.055258305	0.040405832	per/tim/cry	3
R-DME-71291	R-DME-71291	Metabolism of amino acids and derivatives	8/52	158/3051	0.00464001	0.055258305	0.040405832	Got1/Nc73EF/CG17896/CG13796/CG11241/GstZ2/Smvt/hgo	8
R-DME-71387	R-DME-71387	Metabolism of carbohydrates	6/52	102/3051	0.007044878	0.076906586	0.056235431	Got1/Pgi/Zw/Pgd/Taldo/CG8036	6
R-DME-2161517	R-DME-2161517	Abacavir transmembrane transport	2/52	10/3051	0.011749119	0.103377126	0.075591148	CG7458/CG6126	2
R-DME-561048	R-DME-561048	Organic anion transport	2/52	10/3051	0.011749119	0.103377126	0.075591148	CG7458/CG6126	2
R-DME-5252538	R-DME-5252538	Drosophila signaling pathways	7/52	150/3051	0.01252652	0.103377126	0.075591148	per/tim/vri/Pdp1/cry/Ilp6/cwo	7
R-DME-112310	R-DME-112310	Neurotransmitter release cycle	3/52	30/3051	0.013709011	0.103377126	0.075591148	CG13796/CG7458/CG6126	3
R-DME-549127	R-DME-549127	Organic cation transport	2/52	11/3051	0.014204491	0.103377126	0.075591148	CG7458/CG6126	2
R-DME-549132	R-DME-549132	Organic cation/anion/zwitterion transport	2/52	11/3051	0.014204491	0.103377126	0.075591148	CG7458/CG6126	2
R-DME-156580	R-DME-156580	Phase II - Conjugation of compounds	3/52	31/3051	0.014997765	0.103405643	0.075612001	Mgstl/GstT4/GstZ2	3
R-DME-2161522	R-DME-2161522	Abacavir transport and metabolism	2/52	13/3051	0.019711281	0.129108889	0.09440666	CG7458/CG6126	2
R-DME-197264	R-DME-197264	Nicotinamide salvaging	2/52	14/3051	0.022748291	0.129707803	0.094844597	CG7458/CG6126	2
R-DME-6806667	R-DME-6806667	Metabolism of fat-soluble vitamins	2/52	14/3051	0.022748291	0.129707803	0.094844597	CG10237/fabp	2
R-DME-425407	R-DME-425407	SLC-mediated transmembrane transport	5/52	98/3051	0.024306505	0.129707803	0.094844597	CG13796/CG4797/CG7458/CG6126/Smvt	5
R-DME-112311	R-DME-112311	Neurotransmitter clearance	2/52	15/3051	0.02596507	0.129707803	0.094844597	CG7458/CG6126	2
R-DME-189445	R-DME-189445	Metabolism of porphyrins	2/52	15/3051	0.02596507	0.129707803	0.094844597	fabp/Ho	2
R-DME-2046105	R-DME-2046105	Linoleic acid (LA) metabolism	2/52	15/3051	0.02596507	0.129707803	0.094844597	CG18609/ELOVL	2
R-DME-425366	R-DME-425366	Transport of bile salts and organic acids, metal ions and amine compounds	3/52	39/3051	0.027723805	0.129707803	0.094844597	CG13796/CG7458/CG6126	3
R-DME-432395	R-DME-432395	Degradation of TIM	3/52	39/3051	0.027723805	0.129707803	0.094844597	per/tim/cry	3
R-DME-181430	R-DME-181430	Norepinephrine Neurotransmitter Release Cycle	2/52	17/3051	0.032911064	0.141122696	0.103191365	CG7458/CG6126	2
R-DME-5205647	R-DME-5205647	Mitophagy	2/52	17/3051	0.032911064	0.141122696	0.103191365	ref(2)P/Atg1	2
R-DME-71406	R-DME-71406	Pyruvate metabolism and Citric Acid (TCA) cycle	3/52	42/3051	0.033608581	0.141122696	0.103191365	Nc73EF/GstZ2/kdn	3
R-DME-2046104	R-DME-2046104	alpha-linolenic (omega3) and linoleic (omega6) acid metabolism	2/52	18/3051	0.036627265	0.141122696	0.103191365	CG18609/ELOVL	2
R-DME-2046106	R-DME-2046106	alpha-linolenic acid (ALA) metabolism	2/52	18/3051	0.036627265	0.141122696	0.103191365	CG18609/ELOVL	2
R-DME-70263	R-DME-70263	Gluconeogenesis	2/52	18/3051	0.036627265	0.141122696	0.103191365	Got1/Pgi	2
R-DME-112316	R-DME-112316	Neuronal System	4/52	76/3051	0.039070835	0.143381973	0.104843387	CG13796/CG7458/CG6126/Ih	4
R-DME-8980692	R-DME-8980692	RHOA GTPase cycle	3/52	45/3051	0.040093779	0.143381973	0.104843387	Pkn/CG8814/Ho	3
R-DME-196807	R-DME-196807	Nicotinate metabolism	2/52	19/3051	0.040497198	0.143381973	0.104843387	CG7458/CG6126	2
R-DME-200425	R-DME-200425	Carnitine metabolism	2/52	20/3051	0.044514765	0.149523954	0.10933451	CG7458/CG6126	2
R-DME-71403	R-DME-71403	Citric acid cycle (TCA cycle)	2/52	20/3051	0.044514765	0.149523954	0.10933451	Nc73EF/kdn	2
R-DME-163685	R-DME-163685	Integration of energy metabolism	2/52	21/3051	0.04867402	0.159407414	0.116561468	Taldo/CG8036	2
R-DME-5628897	R-DME-5628897	TP53 Regulates Metabolic Genes	3/52	50/3051	0.052207628	0.166809738	0.121974175	Pgi/Zw/Trx-2	3
R-DME-1483206	R-DME-1483206	Glycerophospholipid biosynthesis	3/52	55/3051	0.06589237	0.202941268	0.148394178	mdy/Gpo1/Taz	3
R-DME-70326	R-DME-70326	Glucose metabolism	2/52	25/3051	0.066614309	0.202941268	0.148394178	Got1/Pgi	2
R-DME-389661	R-DME-389661	Glyoxylate metabolism and glycine degradation	2/52	26/3051	0.071398072	0.212571533	0.155435994	Nc73EF/CG11241	2
R-DME-196854	R-DME-196854	Metabolism of vitamins and cofactors	4/52	97/3051	0.08146799	0.23716237	0.173417241	CG10237/CG7458/fabp/CG6126	4
R-DME-211859	R-DME-211859	Biological oxidations	3/52	62/3051	0.087519025	0.249238962	0.182247855	Mgstl/GstT4/GstZ2	3
R-DME-6798695	R-DME-6798695	Neutrophil degranulation	9/52	324/3051	0.093650975	0.261027185	0.190867608	Pgi/mdy/ATPCL/Mgstl/ABCA/CG15358/fabp/Ho/Nepl18	9
R-DME-112315	R-DME-112315	Transmission across Chemical Synapses	3/52	67/3051	0.104585118	0.285430219	0.20871153	CG13796/CG7458/CG6126	3
R-DME-9013106	R-DME-9013106	RHOC GTPase cycle	2/52	33/3051	0.107671954	0.287857672	0.210486526	Pkn/CG8814	2
R-DME-9663891	R-DME-9663891	Selective autophagy	2/52	34/3051	0.113197416	0.29657723	0.216862418	ref(2)P/Atg1	2
R-DME-9609507	R-DME-9609507	Protein localization	3/52	71/3051	0.119119247	0.305972969	0.223732745	Taz/CG8814/Ho	3
R-DME-425393	R-DME-425393	Transport of inorganic cations/anions and amino acids/oligopeptides	2/52	39/3051	0.141843283	0.345308701	0.252495716	CG13796/Smvt	2
R-DME-110526	R-DME-110526	Insulin receptor mediated signaling	1/52	10/3051	0.158156657	0.345308701	0.252495716	Ilp6	1
R-DME-204174	R-DME-204174	Regulation of pyruvate dehydrogenase (PDH) complex	1/52	10/3051	0.158156657	0.345308701	0.252495716	GstZ2	1
R-DME-209776	R-DME-209776	Metabolism of amine-derived hormones	1/52	10/3051	0.158156657	0.345308701	0.252495716	Smvt	1
R-DME-2453902	R-DME-2453902	The canonical retinoid cycle in rods (twilight vision)	1/52	10/3051	0.158156657	0.345308701	0.252495716	fabp	1
R-DME-400206	R-DME-400206	Regulation of lipid metabolism by PPARalpha	1/52	10/3051	0.158156657	0.345308701	0.252495716	fabp	1
R-DME-71064	R-DME-71064	Lysine catabolism	1/52	10/3051	0.158156657	0.345308701	0.252495716	Nc73EF	1
R-DME-8877627	R-DME-8877627	Vitamin E	1/52	10/3051	0.158156657	0.345308701	0.252495716	CG10237	1
R-DME-8953750	R-DME-8953750	Transcriptional Regulation by E2F6	1/52	10/3051	0.158156657	0.345308701	0.252495716	Max	1
R-DME-168249	R-DME-168249	Innate Immune System	10/52	419/3051	0.16725202	0.353192116	0.258260206	Pgi/mdy/ATPCL/Mgstl/ABCA/CG15358/fabp/Ho/Nepl18/Trx-2	10
R-DME-1483257	R-DME-1483257	Phospholipid metabolism	3/52	84/3051	0.170954623	0.353192116	0.258260206	mdy/Gpo1/Taz	3
R-DME-5205685	R-DME-5205685	PINK1-PRKN Mediated Mitophagy	1/52	11/3051	0.172551874	0.353192116	0.258260206	ref(2)P	1
R-DME-9609523	R-DME-9609523	Insertion of tail-anchored proteins into the endoplasmic reticulum membrane	1/52	11/3051	0.172551874	0.353192116	0.258260206	Ho	1
R-DME-3299685	R-DME-3299685	Detoxification of Reactive Oxygen Species	1/52	12/3051	0.186705592	0.365020191	0.266909099	Trx-2	1
R-DME-1268020	R-DME-1268020	Mitochondrial protein import	1/52	13/3051	0.200621784	0.365020191	0.266909099	Taz	1
R-DME-2142753	R-DME-2142753	Arachidonic acid metabolism	1/52	13/3051	0.200621784	0.365020191	0.266909099	Mgstl	1
R-DME-499943	R-DME-499943	Interconversion of nucleotide di- and triphosphates	1/52	13/3051	0.200621784	0.365020191	0.266909099	Trx-2	1
R-DME-5365859	R-DME-5365859	RA biosynthesis pathway	1/52	13/3051	0.200621784	0.365020191	0.266909099	fabp	1
R-DME-5625740	R-DME-5625740	RHO GTPases activate PKNs	1/52	13/3051	0.200621784	0.365020191	0.266909099	Pkn	1
R-DME-70171	R-DME-70171	Glycolysis	1/52	13/3051	0.200621784	0.365020191	0.266909099	Pgi	1
R-DME-888590	R-DME-888590	GABA synthesis, release, reuptake and degradation	1/52	13/3051	0.200621784	0.365020191	0.266909099	CG13796	1
R-DME-9603798	R-DME-9603798	Class I peroxisomal membrane protein import	1/52	14/3051	0.214304361	0.379831391	0.277739306	CG8814	1
R-DME-9711123	R-DME-9711123	Cellular response to chemical stress	3/52	94/3051	0.214561244	0.379831391	0.277739306	fabp/Ho/Trx-2	3
R-DME-382551	R-DME-382551	Transport of small molecules	7/52	291/3051	0.222611554	0.388828181	0.284317914	ABCA/CG13796/CG4797/CG7458/Ho/CG6126/Smvt	7
R-DME-1369062	R-DME-1369062	ABC transporters in lipid homeostasis	1/52	16/3051	0.240983988	0.404729518	0.295945248	ABCA	1
R-DME-189200	R-DME-189200	Cellular hexose transport	1/52	16/3051	0.240983988	0.404729518	0.295945248	CG4797	1
R-DME-70895	R-DME-70895	Branched-chain amino acid catabolism	1/52	16/3051	0.240983988	0.404729518	0.295945248	CG17896	1
R-DME-194068	R-DME-194068	Bile acid and bile salt metabolism	1/52	17/3051	0.253988545	0.415906243	0.304117864	fabp	1
R-DME-390918	R-DME-390918	Peroxisomal lipid metabolism	1/52	17/3051	0.253988545	0.415906243	0.304117864	CG8814	1
R-DME-1483166	R-DME-1483166	Synthesis of PA	1/52	19/3051	0.279345464	0.446271413	0.326321403	Gpo1	1
R-DME-352230	R-DME-352230	Amino acid transport across the plasma membrane	1/52	19/3051	0.279345464	0.446271413	0.326321403	CG13796	1
R-DME-1660661	R-DME-1660661	Sphingolipid de novo biosynthesis	1/52	20/3051	0.291704975	0.453320757	0.331476005	spin	1
R-DME-3371571	R-DME-3371571	HSF1-dependent transactivation	1/52	20/3051	0.291704975	0.453320757	0.331476005	l(2)efl	1
R-DME-5362517	R-DME-5362517	Signaling by Retinoic Acid	1/52	21/3051	0.303856523	0.453320757	0.331476005	fabp	1
R-DME-70268	R-DME-70268	Pyruvate metabolism	1/52	21/3051	0.303856523	0.453320757	0.331476005	GstZ2	1
R-DME-8866652	R-DME-8866652	Synthesis of active ubiquitin: roles of E1 and E2 enzymes	1/52	21/3051	0.303856523	0.453320757	0.331476005	CG7220	1
R-DME-196849	R-DME-196849	Metabolism of water-soluble vitamins and cofactors	2/52	65/3051	0.304520814	0.453320757	0.331476005	CG7458/CG6126	2
R-DME-2559580	R-DME-2559580	Oxidative Stress Induced Senescence	1/52	23/3051	0.327549402	0.482123276	0.352536908	Trx-2	1
R-DME-9013026	R-DME-9013026	RHOB GTPase cycle	1/52	25/3051	0.350450894	0.510100745	0.372994518	Pkn	1
R-DME-1632852	R-DME-1632852	Macroautophagy	2/52	75/3051	0.36746802	0.523242507	0.382604003	ref(2)P/Atg1	2
R-DME-9612973	R-DME-9612973	Autophagy	2/52	75/3051	0.36746802	0.523242507	0.382604003	ref(2)P/Atg1	2
R-DME-2187338	R-DME-2187338	Visual phototransduction	1/52	31/3051	0.414662235	0.580198753	0.424251399	fabp	1
R-DME-9707564	R-DME-9707564	Cytoprotection by HMOX1	2/52	83/3051	0.416325823	0.580198753	0.424251399	fabp/Ho	2
R-DME-9709957	R-DME-9709957	Sensory Perception	1/52	32/3051	0.424740899	0.585695344	0.428270601	fabp	1
R-DME-9012999	R-DME-9012999	RHO GTPase cycle	3/52	142/3051	0.439007707	0.59469621	0.43485219	Pkn/CG8814/Ho	3
R-DME-8852135	R-DME-8852135	Protein ubiquitination	1/52	34/3051	0.444390269	0.59469621	0.43485219	CG7220	1
R-DME-1428517	R-DME-1428517	The citric acid (TCA) cycle and respiratory electron transport	3/52	144/3051	0.448164791	0.59469621	0.43485219	Nc73EF/GstZ2/kdn	3
R-DME-2022377	R-DME-2022377	Metabolism of Angiotensinogen to Angiotensins	1/52	35/3051	0.453966572	0.59469621	0.43485219	Nepl18	1
R-DME-538864	R-DME-538864	Degradation of CRY	1/52	35/3051	0.453966572	0.59469621	0.43485219	cry	1
R-DME-428157	R-DME-428157	Sphingolipid metabolism	1/52	36/3051	0.463380942	0.601018845	0.439475411	spin	1
R-DME-432524	R-DME-432524	Degradation of PER	1/52	37/3051	0.472636063	0.607012983	0.443858429	per	1
R-DME-917937	R-DME-917937	Iron uptake and transport	1/52	38/3051	0.481734578	0.612691551	0.448010696	Ho	1
R-DME-8876198	R-DME-8876198	RAB GEFs exchange GTP for GDP on RABs	1/52	40/3051	0.499472143	0.629142796	0.460040132	Atg1	1
R-DME-2980736	R-DME-2980736	Peptide hormone metabolism	1/52	44/3051	0.533179552	0.660033315	0.482627816	Nepl18	1
R-DME-195258	R-DME-195258	RHO GTPase Effectors	1/52	46/3051	0.549188026	0.660033315	0.482627816	Pkn	1
R-DME-2559583	R-DME-2559583	Cellular Senescence	1/52	46/3051	0.549188026	0.660033315	0.482627816	Trx-2	1
R-DME-381426	R-DME-381426	Regulation of Insulin-like Growth Factor (IGF) transport and uptake by Insulin-like Growth Factor Binding Proteins (IGFBPs)	1/52	46/3051	0.549188026	0.660033315	0.482627816	CG31145	1
R-DME-8957275	R-DME-8957275	Post-translational protein phosphorylation	1/52	46/3051	0.549188026	0.660033315	0.482627816	CG31145	1
R-DME-3700989	R-DME-3700989	Transcriptional Regulation by TP53	3/52	169/3051	0.55702932	0.663371281	0.485068594	Pgi/Zw/Trx-2	3
R-DME-9707587	R-DME-9707587	Regulation of HMOX1 expression and activity	1/52	48/3051	0.564657729	0.665838463	0.48687264	Ho	1
R-DME-194315	R-DME-194315	Signaling by Rho GTPases	3/52	172/3051	0.569266472	0.665838463	0.48687264	Pkn/CG8814/Ho	3
R-DME-8951664	R-DME-8951664	Neddylation	2/52	112/3051	0.575744099	0.666038991	0.48701927	adp/CG10516	2
R-DME-15869	R-DME-15869	Metabolism of nucleotides	1/52	50/3051	0.57960645	0.666038991	0.48701927	Trx-2	1
R-DME-9716542	R-DME-9716542	Signaling by Rho GTPases, Miro GTPases and RHOBTB3	3/52	179/3051	0.597037539	0.680103631	0.497303579	Pkn/CG8814/Ho	3
R-DME-9007101	R-DME-9007101	Rab regulation of trafficking	1/52	57/3051	0.628067767	0.703221175	0.514207528	Atg1	1
R-DME-9013149	R-DME-9013149	RAC1 GTPase cycle	1/52	57/3051	0.628067767	0.703221175	0.514207528	Pkn	1
R-DME-2262752	R-DME-2262752	Cellular responses to stress	4/52	275/3051	0.703113701	0.768493968	0.561936128	l(2)efl/fabp/Ho/Trx-2	4
R-DME-8953897	R-DME-8953897	Cellular responses to stimuli	4/52	275/3051	0.703113701	0.768493968	0.561936128	l(2)efl/fabp/Ho/Trx-2	4
R-DME-3371556	R-DME-3371556	Cellular response to heat stress	1/52	70/3051	0.70396394	0.768493968	0.561936128	l(2)efl	1
R-DME-8957322	R-DME-8957322	Metabolism of steroids	1/52	72/3051	0.714203557	0.773228645	0.565398205	fabp	1
R-DME-382556	R-DME-382556	ABC-family proteins mediated transport	1/52	74/3051	0.724095574	0.777512461	0.568530606	ABCA	1
R-DME-212436	R-DME-212436	Generic Transcription Pathway	4/52	301/3051	0.769792618	0.81986043	0.599496176	Pgi/Zw/Max/Trx-2	4
R-DME-9006931	R-DME-9006931	Signaling by Nuclear Receptors	1/52	93/3051	0.80279996	0.848119313	0.620159562	fabp	1
R-DME-73857	R-DME-73857	RNA Polymerase II Transcription	4/52	391/3051	0.915892162	0.958199942	0.700652429	Pgi/Zw/Max/Trx-2	4
R-DME-983168	R-DME-983168	Antigen processing: Ubiquitination & Proteasome degradation	1/52	148/3051	0.92632574	0.958199942	0.700652429	CG7220	1
R-DME-983169	R-DME-983169	Class I MHC mediated antigen processing & presentation	1/52	150/3051	0.928941929	0.958199942	0.700652429	CG7220	1
R-DME-74160	R-DME-74160	Gene expression (Transcription)	4/52	458/3051	0.964353474	0.985434457	0.720566779	Pgi/Zw/Max/Trx-2	4
R-DME-1280218	R-DME-1280218	Adaptive Immune System	1/52	198/3051	0.970389656	0.985434457	0.720566779	CG7220	1
R-DME-199991	R-DME-199991	Membrane Trafficking	1/52	285/3051	0.994170424	0.994170424	0.726954669	Atg1	1
R-DME-5653656	R-DME-5653656	Vesicle-mediated transport	1/52	285/3051	0.994170424	0.994170424	0.726954669	Atg1	1
